# Supplementary material for: [2,7-Dimeth­oxy-8-(4-meth­oxy­benzo­yl)naphthalen-1-yl](4-meth­oxy­phen­yl)methanone chloro­form monosolvate
Source: Acta Crystallogr Sect E Struct Rep Online. 2012 Dec 22;69(Pt 1):o146. doi: 10.1107/S1600536812050799 (PMC3588358; doi:10.1107/S1600536812050799)
Supplement: Supplementary file 1 [file e-69-0o146-sup1.cif]

##############################################################################
#                                                                            #
# This CIF contains the data in a paper accepted for publication in          #
# Acta Crystallographica Section E. It conforms to the requirements of       #
# Notes for Authors for Acta Crystallographica Section E, and has been       #
# peer reviewed under the auspices of the IUCr Commission on Journals.       #
#                                                                            #
# Full details of the Crystallographic Information File format               #
# are given in the paper "The Crystallographic Information File (CIF):       #
# a New Standard Archive File for Crystallography" by S. R. Hall, F. H.      #
# Allen and I. D. Brown [Acta Cryst. (1991), A47, 655-685].                  #
#                                                                            #
# The current version of the core CIF dictionary is obtainable from          #
# ftp://ftp.iucr.org/pub/cif_core.dic.                                       #
#                                                                            #
# Software is freely available for graphical display of the structure(s)     #
# in this CIF. For information consult the CIF software page                 #
# http://www.iucr.org/resources/cif/software.                                #
#                                                                            #
# This file may be used for bona fide research purposes within the           #
# scientific community so long as proper attribution is given to the journal # 
# article from which it was obtained.                                        #
#                                                                            #
##############################################################################
data_I
_audit_creation_method     SHELXL-97
_chemical_name_systematic
;
[2,7-Dimethoxy-8-(4-methoxybenzoyl)naphthalen-1-yl](4-methoxyphenyl)methanone
chloroform monosolvate
;
_chemical_name_common     ?
_chemical_formula_moiety     'C28 H24 O6, C H Cl3'
_chemical_formula_sum     'C29 H25 Cl3 O6'
_chemical_formula_iupac     'C28 H24 O6, C H Cl3'
_chemical_formula_weight     575.84
_chemical_melting_point     ?
_symmetry_cell_setting     monoclinic
_symmetry_space_group_name_H-M     'P 21/c'
_symmetry_space_group_name_Hall     '-P 2ybc'
loop_
    _symmetry_equiv_pos_as_xyz
    'x, y, z'
    '-x, y+1/2, -z+1/2'
    '-x, -y, -z'
    'x, -y-1/2, z-1/2'
_cell_length_a     8.2781(2)
_cell_length_b     21.4763(5)
_cell_length_c     15.5370(4)
_cell_angle_alpha     90.00
_cell_angle_beta     98.448(2)
_cell_angle_gamma     90.00
_cell_volume     2732.25(12)
_cell_formula_units_Z     4
_cell_measurement_reflns_used     37515
_cell_measurement_theta_min     3.54
_cell_measurement_theta_max     68.22
_cell_measurement_temperature     193(2)
_exptl_crystal_description     platelet
_exptl_crystal_colour     colorless
_exptl_crystal_size_max     0.50
_exptl_crystal_size_mid     0.20
_exptl_crystal_size_min     0.10
_exptl_crystal_density_diffrn     1.400
_exptl_crystal_density_meas     ?
_exptl_crystal_density_method     'not measured'
_exptl_crystal_F_000     1192
_exptl_absorpt_coefficient_mu     3.392
_exptl_absorpt_correction_type     numerical
_exptl_absorpt_process_details
;
(<i>NUMABS</i>; Higashi, 1999)
;
_exptl_absorpt_correction_T_min     0.2819
_exptl_absorpt_correction_T_max     0.7279
_diffrn_ambient_temperature     193(2)
_diffrn_radiation_type     CuK\a
_diffrn_radiation_wavelength     1.54187
_diffrn_radiation_source     'fine-focus sealed tube'
_diffrn_radiation_monochromator     graphite
_diffrn_measurement_device_type     'Rigaku R-AXIS RAPID'
_diffrn_measurement_method     \w
_diffrn_detector_area_resol_mean     10.000
_diffrn_reflns_number     50703
_diffrn_reflns_av_R_equivalents     0.0469
_diffrn_reflns_av_sigmaI/netI     0.0204
_diffrn_reflns_theta_min     3.54
_diffrn_reflns_theta_max     68.22
_diffrn_reflns_theta_full     68.22
_diffrn_measured_fraction_theta_max     0.999
_diffrn_measured_fraction_theta_full     0.999
_diffrn_reflns_limit_h_min     -9
_diffrn_reflns_limit_h_max     9
_diffrn_reflns_limit_k_min     -25
_diffrn_reflns_limit_k_max     25
_diffrn_reflns_limit_l_min     -18
_diffrn_reflns_limit_l_max     18
_diffrn_standards_number     0
_diffrn_standards_interval_count     .
_diffrn_standards_interval_time     ?
_diffrn_standards_decay_%     ?
_refine_special_details
;
Refinement of <i>F</i>^2^ against ALL reflections. The weighted <i>R</i>-factor
<i>wR</i> and goodness of fit <i>S</i> are based on <i>F</i>^2^, conventional
<i>R</i>-factors <i>R</i> are based on <i>F</i>, with <i>F</i> set to zero for
negative <i>F</i>^2^. The threshold expression of <i>F</i>^2^ >
\s(<i>F</i>^2^) is used only for calculating <i>R</i>-factors(gt) <i>etc</i>.
and is not relevant to the choice of reflections for refinement.
<i>R</i>-factors based on <i>F</i>^2^ are statistically about twice as large
as those based on <i>F</i>, and <i>R</i>- factors based on ALL data will be
even larger.
;
_reflns_number_total     4994
_reflns_number_gt     4305
_reflns_threshold_expression     I>2sigma(I)
_refine_ls_structure_factor_coef     Fsqd
_refine_ls_matrix_type     full
_refine_ls_R_factor_all     0.0389
_refine_ls_R_factor_gt     0.0348
_refine_ls_wR_factor_gt     0.1038
_refine_ls_wR_factor_ref     0.1069
_refine_ls_goodness_of_fit_ref     1.104
_refine_ls_restrained_S_all     1.104
_refine_ls_number_reflns     4994
_refine_ls_number_parameters     385
_refine_ls_number_restraints     0
_refine_ls_hydrogen_treatment     constr
_refine_ls_weighting_scheme     calc
_refine_ls_weighting_details
         'calc w=1/[\s^2^(Fo^2^)+(0.0633P)^2^+0.2582P] where P=(Fo^2^+2Fc^2^)/3'
_atom_sites_solution_hydrogens     geom
_atom_sites_solution_primary     direct
_atom_sites_solution_secondary     difmap
_refine_ls_shift/su_max     0.004
_refine_ls_shift/su_mean     0.000
_refine_diff_density_max     0.242
_refine_diff_density_min     -0.347
_refine_ls_extinction_method     'SHELXL97 (Sheldrick, 2008)'
_refine_ls_extinction_coef     0.00145(17)
_refine_ls_extinction_expression
                                  'Fc^*^=kFc[1+0.001xFc^2^\l^3^/sin(2\q)]^-1/4^'
loop_
    _atom_type_symbol
    _atom_type_description
    _atom_type_scat_dispersion_real
    _atom_type_scat_dispersion_imag
    _atom_type_scat_source
    'C' 'C' 0.0181 0.0091
                         'International Tables Vol C Tables 4.2.6.8 and 6.1.1.4'
    'H' 'H' 0.0000 0.0000
                         'International Tables Vol C Tables 4.2.6.8 and 6.1.1.4'
    'O' 'O' 0.0492 0.0322
                         'International Tables Vol C Tables 4.2.6.8 and 6.1.1.4'
    'Cl' 'Cl' 0.3639 0.7018
                         'International Tables Vol C Tables 4.2.6.8 and 6.1.1.4'
_computing_data_collection     'PROCESS-AUTO (Rigaku, 1998)'
_computing_cell_refinement     'PROCESS-AUTO (Rigaku, 1998)'
_computing_data_reduction     '<i>CrystalStructure</i> (Rigaku, 2010)'
_computing_structure_solution     'SHELXS97 (Sheldrick, 2008)'
_computing_structure_refinement     'SHELXL97 (Sheldrick, 2008)'
_computing_molecular_graphics     'ORTEPIII (Burnett & Johnson, 1996)'
_computing_publication_material     'SHELXL97 (Sheldrick, 2008)'
loop_
    _atom_site_type_symbol
    _atom_site_label
    _atom_site_fract_x
    _atom_site_fract_y
    _atom_site_fract_z
    _atom_site_U_iso_or_equiv
    _atom_site_adp_type
    _atom_site_calc_flag
    _atom_site_refinement_flags
    _atom_site_occupancy
    _atom_site_symmetry_multiplicity
    _atom_site_disorder_assembly
    _atom_site_disorder_group
    C C29 0.8351(7) 0.64681(19) 1.3342(2) 0.0602(12) Uani d P 0.478(5) 1 A 1
    H H29 0.9494 0.6434 1.3210 0.072 Uiso calc PR 0.478(5) 1 A 1
    Cl Cl1 0.7003(8) 0.5922(3) 1.2794(4) 0.0895(14) Uani d P 0.478(5) 1 A 1
    Cl Cl2 0.8176(5) 0.6354(2) 1.4489(3) 0.0877(9) Uani d P 0.478(5) 1 A 1
    Cl Cl3 0.7464(5) 0.72058(6) 1.31137(11) 0.0718(8) Uani d P 0.478(5) 1 A 1
    Cl Cl1' 0.7252(7) 0.5906(2) 1.2724(3) 0.0838(10) Uani d P 0.522(5) 1 A 2
    Cl Cl2' 0.8644(6) 0.63370(14) 1.4441(2) 0.1015(12) Uani d P 0.522(5) 1 A 2
    Cl Cl3' 0.8354(4) 0.71700(8) 1.30123(8) 0.0640(4) Uani d P 0.522(5) 1 A 2
    C C29' 0.7290(6) 0.65719(17) 1.3448(2) 0.0557(10) Uani d P 0.522(5) 1 A 2
    H H29' 0.6178 0.6701 1.3559 0.067 Uiso calc PR 0.522(5) 1 A 2
    O O1 0.20448(12) 0.62134(4) 0.86461(7) 0.0458(2) Uani d . 1 1 . .
    O O2 0.37739(12) 0.64726(5) 0.68945(6) 0.0451(2) Uani d . 1 1 . .
    O O3 0.47972(15) 0.69449(5) 1.02209(6) 0.0588(3) Uani d . 1 1 . .
    O O4 0.10068(14) 0.75164(5) 0.58373(6) 0.0550(3) Uani d . 1 1 . .
    O O5 0.87057(12) 0.47605(5) 0.89164(8) 0.0550(3) Uani d . 1 1 . .
    O O6 -0.29654(12) 0.50568(5) 0.60580(7) 0.0505(3) Uani d . 1 1 . .
    C C1 0.36050(16) 0.71245(6) 0.87968(9) 0.0390(3) Uani d . 1 1 . .
    C C2 0.42348(18) 0.73704(7) 0.95995(9) 0.0447(3) Uani d . 1 1 . .
    C C3 0.41933(19) 0.80154(7) 0.97694(10) 0.0515(4) Uani d . 1 1 . .
    H H3 0.4636 0.8175 1.0324 0.062 Uiso calc R 1 1 . .
    C C4 0.35117(19) 0.84034(7) 0.91280(10) 0.0502(4) Uani d . 1 1 . .
    H H4 0.3462 0.8837 0.9245 0.060 Uiso calc R 1 1 . .
    C C5 0.28728(17) 0.81810(6) 0.82908(10) 0.0438(3) Uani d . 1 1 . .
    C C6 0.22155(19) 0.85978(7) 0.76273(11) 0.0501(4) Uani d . 1 1 . .
    H H6 0.2223 0.9032 0.7748 0.060 Uiso calc R 1 1 . .
    C C7 0.15732(19) 0.83947(7) 0.68225(10) 0.0497(4) Uani d . 1 1 . .
    H H7 0.1129 0.8683 0.6387 0.060 Uiso calc R 1 1 . .
    C C8 0.15723(18) 0.77515(7) 0.66393(9) 0.0433(3) Uani d . 1 1 . .
    C C9 0.22199(16) 0.73223(6) 0.72575(9) 0.0382(3) Uani d . 1 1 . .
    C C10 0.28973(16) 0.75288(6) 0.81102(9) 0.0375(3) Uani d . 1 1 . .
    C C11 0.34302(17) 0.64259(6) 0.87375(8) 0.0386(3) Uani d . 1 1 . .
    C C12 0.48719(17) 0.60144(6) 0.87996(8) 0.0384(3) Uani d . 1 1 . .
    C C13 0.64446(17) 0.62349(6) 0.87923(9) 0.0423(3) Uani d . 1 1 . .
    H H13 0.6620 0.6671 0.8765 0.051 Uiso calc R 1 1 . .
    C C14 0.77667(17) 0.58352(6) 0.88242(9) 0.0419(3) Uani d . 1 1 . .
    H H14 0.8834 0.5995 0.8812 0.050 Uiso calc R 1 1 . .
    C C15 0.75081(17) 0.51999(6) 0.88745(9) 0.0427(3) Uani d . 1 1 . .
    C C16 0.59450(19) 0.49700(7) 0.88921(12) 0.0541(4) Uani d . 1 1 . .
    H H16 0.5775 0.4534 0.8935 0.065 Uiso calc R 1 1 . .
    C C17 0.46492(19) 0.53710(7) 0.88481(11) 0.0499(4) Uani d . 1 1 . .
    H H17 0.3582 0.5209 0.8850 0.060 Uiso calc R 1 1 . .
    C C18 0.23968(17) 0.66618(6) 0.69476(8) 0.0381(3) Uani d . 1 1 . .
    C C19 0.09406(16) 0.62645(6) 0.67084(8) 0.0379(3) Uani d . 1 1 . .
    C C20 -0.06117(17) 0.64490(6) 0.68346(9) 0.0409(3) Uani d . 1 1 . .
    H H20 -0.0758 0.6851 0.7065 0.049 Uiso calc R 1 1 . .
    C C21 -0.19562(17) 0.60641(6) 0.66341(9) 0.0411(3) Uani d . 1 1 . .
    H H21 -0.3008 0.6198 0.6731 0.049 Uiso calc R 1 1 . .
    C C22 -0.17404(17) 0.54777(6) 0.62890(9) 0.0398(3) Uani d . 1 1 . .
    C C23 -0.01928(18) 0.52839(7) 0.61557(10) 0.0482(4) Uani d . 1 1 . .
    H H23 -0.0047 0.4883 0.5921 0.058 Uiso calc R 1 1 . .
    C C24 0.11261(18) 0.56729(7) 0.63632(10) 0.0457(3) Uani d . 1 1 . .
    H H24 0.2179 0.5537 0.6270 0.055 Uiso calc R 1 1 . .
    C C25 0.5735(2) 0.71604(9) 1.10090(11) 0.0643(5) Uani d . 1 1 . .
    H H25A 0.5032 0.7400 1.1343 0.077 Uiso calc R 1 1 . .
    H H25B 0.6624 0.7427 1.0871 0.077 Uiso calc R 1 1 . .
    H H25C 0.6194 0.6803 1.1354 0.077 Uiso calc R 1 1 . .
    C C26 0.0351(2) 0.79353(9) 0.51653(11) 0.0641(5) Uani d . 1 1 . .
    H H26A 0.1155 0.8261 0.5102 0.077 Uiso calc R 1 1 . .
    H H26B -0.0645 0.8127 0.5316 0.077 Uiso calc R 1 1 . .
    H H26C 0.0093 0.7707 0.4616 0.077 Uiso calc R 1 1 . .
    C C27 1.03147(19) 0.49649(8) 0.88276(13) 0.0560(4) Uani d . 1 1 . .
    H H27A 1.0710 0.5251 0.9303 0.067 Uiso calc R 1 1 . .
    H H27B 1.0292 0.5179 0.8269 0.067 Uiso calc R 1 1 . .
    H H27C 1.1045 0.4604 0.8850 0.067 Uiso calc R 1 1 . .
    C C28 -0.45787(18) 0.52379(8) 0.61699(12) 0.0555(4) Uani d . 1 1 . .
    H H28A -0.4892 0.5611 0.5823 0.067 Uiso calc R 1 1 . .
    H H28B -0.4612 0.5328 0.6785 0.067 Uiso calc R 1 1 . .
    H H28C -0.5341 0.4899 0.5978 0.067 Uiso calc R 1 1 . .
loop_
    _atom_site_aniso_label
    _atom_site_aniso_U_11
    _atom_site_aniso_U_22
    _atom_site_aniso_U_33
    _atom_site_aniso_U_12
    _atom_site_aniso_U_13
    _atom_site_aniso_U_23
    C29 0.063(3) 0.065(2) 0.051(2) 0.0107(19) 0.0063(18) -0.0035(16)
    Cl1 0.1159(17) 0.062(2) 0.091(2) -0.0248(15) 0.0161(12) 0.0046(14)
    Cl2 0.0914(12) 0.124(2) 0.0476(9) 0.0204(10) 0.0102(7) 0.0316(10)
    Cl3 0.112(2) 0.0424(5) 0.0544(6) 0.0055(7) -0.0110(8) 0.0000(4)
    Cl1' 0.141(3) 0.0423(13) 0.0614(10) 0.0083(14) -0.0076(14) -0.0034(8)
    Cl2' 0.179(3) 0.0723(11) 0.0468(8) 0.0443(15) -0.0057(15) 0.0061(7)
    Cl3' 0.0718(11) 0.0636(6) 0.0553(5) -0.0131(6) 0.0053(5) 0.0089(4)
    C29' 0.057(3) 0.061(2) 0.0502(17) 0.0037(17) 0.0137(15) 0.0103(14)
    O1 0.0442(6) 0.0391(5) 0.0528(6) -0.0031(4) 0.0031(4) 0.0031(4)
    O2 0.0432(6) 0.0435(5) 0.0480(5) 0.0026(4) 0.0045(4) -0.0020(4)
    O3 0.0831(8) 0.0482(6) 0.0394(5) 0.0039(5) -0.0101(5) -0.0024(4)
    O4 0.0731(7) 0.0468(6) 0.0411(5) 0.0015(5) -0.0047(5) 0.0081(4)
    O5 0.0428(6) 0.0337(5) 0.0893(8) -0.0004(4) 0.0123(5) -0.0042(5)
    O6 0.0427(6) 0.0380(5) 0.0697(7) -0.0029(4) 0.0048(5) -0.0082(5)
    C1 0.0404(7) 0.0348(7) 0.0411(7) -0.0010(5) 0.0034(5) -0.0018(5)
    C2 0.0496(8) 0.0418(7) 0.0412(7) -0.0005(6) 0.0018(6) -0.0010(6)
    C3 0.0581(9) 0.0462(8) 0.0482(8) -0.0056(7) 0.0014(7) -0.0112(7)
    C4 0.0571(9) 0.0341(7) 0.0588(9) -0.0040(6) 0.0069(7) -0.0082(6)
    C5 0.0438(8) 0.0340(7) 0.0532(8) -0.0024(6) 0.0059(6) -0.0010(6)
    C6 0.0540(9) 0.0300(7) 0.0657(10) -0.0004(6) 0.0062(7) 0.0030(6)
    C7 0.0537(9) 0.0360(7) 0.0578(9) 0.0019(6) 0.0032(7) 0.0117(6)
    C8 0.0444(8) 0.0406(7) 0.0439(7) -0.0011(6) 0.0032(6) 0.0055(6)
    C9 0.0394(7) 0.0331(7) 0.0419(7) -0.0020(5) 0.0048(5) 0.0019(5)
    C10 0.0363(7) 0.0338(7) 0.0423(7) -0.0018(5) 0.0053(5) 0.0000(5)
    C11 0.0457(8) 0.0365(7) 0.0325(6) -0.0017(6) 0.0022(5) 0.0017(5)
    C12 0.0450(8) 0.0332(6) 0.0358(6) -0.0026(6) 0.0015(5) 0.0006(5)
    C13 0.0493(8) 0.0304(6) 0.0455(7) -0.0033(6) 0.0015(6) 0.0019(5)
    C14 0.0416(8) 0.0367(7) 0.0463(7) -0.0055(6) 0.0028(6) -0.0002(6)
    C15 0.0443(8) 0.0344(7) 0.0486(8) 0.0002(6) 0.0048(6) -0.0030(6)
    C16 0.0489(9) 0.0300(7) 0.0839(11) -0.0046(6) 0.0114(8) 0.0001(7)
    C17 0.0433(8) 0.0369(7) 0.0701(10) -0.0049(6) 0.0096(7) 0.0012(7)
    C18 0.0437(8) 0.0369(7) 0.0329(6) 0.0018(6) 0.0033(5) 0.0032(5)
    C19 0.0419(8) 0.0358(7) 0.0349(6) 0.0013(5) 0.0018(5) 0.0015(5)
    C20 0.0475(8) 0.0331(6) 0.0416(7) 0.0041(6) 0.0048(6) -0.0037(5)
    C21 0.0419(8) 0.0391(7) 0.0421(7) 0.0035(6) 0.0051(6) -0.0009(6)
    C22 0.0436(8) 0.0344(7) 0.0403(7) -0.0008(6) 0.0019(5) 0.0019(5)
    C23 0.0485(9) 0.0349(7) 0.0604(9) 0.0022(6) 0.0056(7) -0.0102(6)
    C24 0.0420(8) 0.0396(7) 0.0550(8) 0.0048(6) 0.0056(6) -0.0053(6)
    C25 0.0759(12) 0.0688(11) 0.0424(8) 0.0096(9) -0.0110(8) -0.0070(8)
    C26 0.0756(12) 0.0637(10) 0.0486(9) 0.0055(9) -0.0050(8) 0.0185(8)
    C27 0.0432(9) 0.0447(8) 0.0808(11) -0.0007(6) 0.0118(8) -0.0036(8)
    C28 0.0440(9) 0.0486(9) 0.0738(11) -0.0047(7) 0.0081(7) -0.0076(8)
_geom_special_details
;
All e.s.d.'s (except the e.s.d. in the dihedral angle between two l.s. planes)
are estimated using the full covariance matrix. The cell e.s.d.'s are taken
into account individually in the estimation of e.s.d.'s in distances, angles
and torsion angles; correlations between e.s.d.'s in cell parameters are only
used when they are defined by crystal symmetry. An approximate (isotropic)
treatment of cell e.s.d.'s is used for estimating e.s.d.'s involving l.s.
planes.
;
loop_
    _geom_bond_atom_site_label_1
    _geom_bond_atom_site_label_2
    _geom_bond_site_symmetry_2
    _geom_bond_distance
    _geom_bond_publ_flag
    C29 Cl1 . 1.751(7) ?
    C29 Cl3 . 1.761(5) ?
    C29 Cl2 . 1.824(6) ?
    C29 H29 . 1.0000 ?
    Cl1' C29' . 1.816(6) ?
    Cl2' C29' . 1.840(6) ?
    Cl3' C29' . 1.749(4) ?
    C29' H29' . 1.0000 ?
    O1 C11 . 1.2230(17) ?
    O2 C18 . 1.2243(16) ?
    O3 C2 . 1.3608(17) ?
    O3 C25 . 1.4273(18) ?
    O4 C8 . 1.3621(17) ?
    O4 C26 . 1.4238(18) ?
    O5 C15 . 1.3633(17) ?
    O5 C27 . 1.4282(18) ?
    O6 C22 . 1.3665(16) ?
    O6 C28 . 1.4260(18) ?
    C1 C2 . 1.3839(19) ?
    C1 C10 . 1.4323(18) ?
    C1 C11 . 1.5087(19) ?
    C2 C3 . 1.412(2) ?
    C3 C4 . 1.357(2) ?
    C3 H3 . 0.9500 ?
    C4 C5 . 1.414(2) ?
    C4 H4 . 0.9500 ?
    C5 C6 . 1.413(2) ?
    C5 C10 . 1.4291(19) ?
    C6 C7 . 1.357(2) ?
    C6 H6 . 0.9500 ?
    C7 C8 . 1.410(2) ?
    C7 H7 . 0.9500 ?
    C8 C9 . 1.3814(19) ?
    C9 C10 . 1.4311(18) ?
    C9 C18 . 1.5122(18) ?
    C11 C12 . 1.4769(19) ?
    C12 C13 . 1.387(2) ?
    C12 C17 . 1.3975(19) ?
    C13 C14 . 1.386(2) ?
    C13 H13 . 0.9500 ?
    C14 C15 . 1.3852(19) ?
    C14 H14 . 0.9500 ?
    C15 C16 . 1.389(2) ?
    C16 C17 . 1.369(2) ?
    C16 H16 . 0.9500 ?
    C17 H17 . 0.9500 ?
    C18 C19 . 1.4791(19) ?
    C19 C20 . 1.3859(19) ?
    C19 C24 . 1.3964(19) ?
    C20 C21 . 1.385(2) ?
    C20 H20 . 0.9500 ?
    C21 C22 . 1.3906(19) ?
    C21 H21 . 0.9500 ?
    C22 C23 . 1.391(2) ?
    C23 C24 . 1.375(2) ?
    C23 H23 . 0.9500 ?
    C24 H24 . 0.9500 ?
    C25 H25A . 0.9800 ?
    C25 H25B . 0.9800 ?
    C25 H25C . 0.9800 ?
    C26 H26A . 0.9800 ?
    C26 H26B . 0.9800 ?
    C26 H26C . 0.9800 ?
    C27 H27A . 0.9800 ?
    C27 H27B . 0.9800 ?
    C27 H27C . 0.9800 ?
    C28 H28A . 0.9800 ?
    C28 H28B . 0.9800 ?
    C28 H28C . 0.9800 ?
loop_
    _geom_angle_atom_site_label_1
    _geom_angle_atom_site_label_2
    _geom_angle_atom_site_label_3
    _geom_angle_site_symmetry_1
    _geom_angle_site_symmetry_3
    _geom_angle
    _geom_angle_publ_flag
    Cl1 C29 Cl3 . . 106.7(4) ?
    Cl1 C29 Cl2 . . 104.4(3) ?
    Cl3 C29 Cl2 . . 103.2(3) ?
    Cl1 C29 H29 . . 113.8 ?
    Cl3 C29 H29 . . 113.8 ?
    Cl2 C29 H29 . . 113.8 ?
    Cl3' C29' Cl1' . . 107.6(3) ?
    Cl3' C29' Cl2' . . 104.3(3) ?
    Cl1' C29' Cl2' . . 104.8(3) ?
    Cl3' C29' H29' . . 113.1 ?
    Cl1' C29' H29' . . 113.1 ?
    Cl2' C29' H29' . . 113.1 ?
    C2 O3 C25 . . 118.50(13) ?
    C8 O4 C26 . . 118.65(13) ?
    C15 O5 C27 . . 117.69(11) ?
    C22 O6 C28 . . 117.37(11) ?
    C2 C1 C10 . . 119.91(12) ?
    C2 C1 C11 . . 117.03(12) ?
    C10 C1 C11 . . 122.17(12) ?
    O3 C2 C1 . . 115.31(12) ?
    O3 C2 C3 . . 122.79(13) ?
    C1 C2 C3 . . 121.78(13) ?
    C4 C3 C2 . . 118.97(14) ?
    C4 C3 H3 . . 120.5 ?
    C2 C3 H3 . . 120.5 ?
    C3 C4 C5 . . 121.83(14) ?
    C3 C4 H4 . . 119.1 ?
    C5 C4 H4 . . 119.1 ?
    C6 C5 C4 . . 120.62(13) ?
    C6 C5 C10 . . 119.53(13) ?
    C4 C5 C10 . . 119.85(13) ?
    C7 C6 C5 . . 121.71(14) ?
    C7 C6 H6 . . 119.1 ?
    C5 C6 H6 . . 119.1 ?
    C6 C7 C8 . . 119.29(13) ?
    C6 C7 H7 . . 120.4 ?
    C8 C7 H7 . . 120.4 ?
    O4 C8 C9 . . 115.78(12) ?
    O4 C8 C7 . . 122.51(13) ?
    C9 C8 C7 . . 121.64(13) ?
    C8 C9 C10 . . 119.75(12) ?
    C8 C9 C18 . . 116.77(12) ?
    C10 C9 C18 . . 122.85(11) ?
    C5 C10 C9 . . 118.06(12) ?
    C5 C10 C1 . . 117.65(12) ?
    C9 C10 C1 . . 124.29(12) ?
    O1 C11 C12 . . 121.28(12) ?
    O1 C11 C1 . . 117.27(12) ?
    C12 C11 C1 . . 121.45(12) ?
    C13 C12 C17 . . 118.00(13) ?
    C13 C12 C11 . . 123.07(12) ?
    C17 C12 C11 . . 118.91(13) ?
    C14 C13 C12 . . 121.69(12) ?
    C14 C13 H13 . . 119.2 ?
    C12 C13 H13 . . 119.2 ?
    C15 C14 C13 . . 118.97(13) ?
    C15 C14 H14 . . 120.5 ?
    C13 C14 H14 . . 120.5 ?
    O5 C15 C14 . . 124.55(13) ?
    O5 C15 C16 . . 115.23(12) ?
    C14 C15 C16 . . 120.22(13) ?
    C17 C16 C15 . . 120.05(13) ?
    C17 C16 H16 . . 120.0 ?
    C15 C16 H16 . . 120.0 ?
    C16 C17 C12 . . 121.05(14) ?
    C16 C17 H17 . . 119.5 ?
    C12 C17 H17 . . 119.5 ?
    O2 C18 C19 . . 121.62(12) ?
    O2 C18 C9 . . 117.87(12) ?
    C19 C18 C9 . . 120.51(12) ?
    C20 C19 C24 . . 118.10(13) ?
    C20 C19 C18 . . 122.55(12) ?
    C24 C19 C18 . . 119.33(13) ?
    C21 C20 C19 . . 121.93(12) ?
    C21 C20 H20 . . 119.0 ?
    C19 C20 H20 . . 119.0 ?
    C20 C21 C22 . . 118.88(13) ?
    C20 C21 H21 . . 120.6 ?
    C22 C21 H21 . . 120.6 ?
    O6 C22 C21 . . 124.61(13) ?
    O6 C22 C23 . . 115.29(12) ?
    C21 C22 C23 . . 120.10(13) ?
    C24 C23 C22 . . 120.02(13) ?
    C24 C23 H23 . . 120.0 ?
    C22 C23 H23 . . 120.0 ?
    C23 C24 C19 . . 120.97(14) ?
    C23 C24 H24 . . 119.5 ?
    C19 C24 H24 . . 119.5 ?
    O3 C25 H25A . . 109.5 ?
    O3 C25 H25B . . 109.5 ?
    H25A C25 H25B . . 109.5 ?
    O3 C25 H25C . . 109.5 ?
    H25A C25 H25C . . 109.5 ?
    H25B C25 H25C . . 109.5 ?
    O4 C26 H26A . . 109.5 ?
    O4 C26 H26B . . 109.5 ?
    H26A C26 H26B . . 109.5 ?
    O4 C26 H26C . . 109.5 ?
    H26A C26 H26C . . 109.5 ?
    H26B C26 H26C . . 109.5 ?
    O5 C27 H27A . . 109.5 ?
    O5 C27 H27B . . 109.5 ?
    H27A C27 H27B . . 109.5 ?
    O5 C27 H27C . . 109.5 ?
    H27A C27 H27C . . 109.5 ?
    H27B C27 H27C . . 109.5 ?
    O6 C28 H28A . . 109.5 ?
    O6 C28 H28B . . 109.5 ?
    H28A C28 H28B . . 109.5 ?
    O6 C28 H28C . . 109.5 ?
    H28A C28 H28C . . 109.5 ?
    H28B C28 H28C . . 109.5 ?
loop_
    _geom_torsion_atom_site_label_1
    _geom_torsion_atom_site_label_2
    _geom_torsion_atom_site_label_3
    _geom_torsion_atom_site_label_4
    _geom_torsion_site_symmetry_1
    _geom_torsion_site_symmetry_2
    _geom_torsion_site_symmetry_3
    _geom_torsion_site_symmetry_4
    _geom_torsion
    _geom_torsion_publ_flag
    C25 O3 C2 C1 . . . . 168.44(14) ?
    C25 O3 C2 C3 . . . . -15.5(2) ?
    C10 C1 C2 O3 . . . . 176.54(12) ?
    C11 C1 C2 O3 . . . . 7.2(2) ?
    C10 C1 C2 C3 . . . . 0.4(2) ?
    C11 C1 C2 C3 . . . . -168.95(14) ?
    O3 C2 C3 C4 . . . . -175.58(15) ?
    C1 C2 C3 C4 . . . . 0.2(2) ?
    C2 C3 C4 C5 . . . . -1.3(2) ?
    C3 C4 C5 C6 . . . . -178.04(14) ?
    C3 C4 C5 C10 . . . . 1.7(2) ?
    C4 C5 C6 C7 . . . . -179.00(15) ?
    C10 C5 C6 C7 . . . . 1.3(2) ?
    C5 C6 C7 C8 . . . . -0.5(2) ?
    C26 O4 C8 C9 . . . . -178.84(14) ?
    C26 O4 C8 C7 . . . . -1.7(2) ?
    C6 C7 C8 O4 . . . . -177.39(14) ?
    C6 C7 C8 C9 . . . . -0.5(2) ?
    O4 C8 C9 C10 . . . . 177.78(12) ?
    C7 C8 C9 C10 . . . . 0.6(2) ?
    O4 C8 C9 C18 . . . . 6.65(19) ?
    C7 C8 C9 C18 . . . . -170.49(13) ?
    C6 C5 C10 C9 . . . . -1.1(2) ?
    C4 C5 C10 C9 . . . . 179.24(13) ?
    C6 C5 C10 C1 . . . . 178.76(13) ?
    C4 C5 C10 C1 . . . . -0.9(2) ?
    C8 C9 C10 C5 . . . . 0.1(2) ?
    C18 C9 C10 C5 . . . . 170.69(13) ?
    C8 C9 C10 C1 . . . . -179.69(13) ?
    C18 C9 C10 C1 . . . . -9.1(2) ?
    C2 C1 C10 C5 . . . . -0.1(2) ?
    C11 C1 C10 C5 . . . . 168.75(13) ?
    C2 C1 C10 C9 . . . . 179.75(13) ?
    C11 C1 C10 C9 . . . . -11.4(2) ?
    C2 C1 C11 O1 . . . . 109.29(15) ?
    C10 C1 C11 O1 . . . . -59.83(18) ?
    C2 C1 C11 C12 . . . . -69.88(17) ?
    C10 C1 C11 C12 . . . . 121.00(14) ?
    O1 C11 C12 C13 . . . . 171.55(13) ?
    C1 C11 C12 C13 . . . . -9.31(19) ?
    O1 C11 C12 C17 . . . . -6.9(2) ?
    C1 C11 C12 C17 . . . . 172.21(13) ?
    C17 C12 C13 C14 . . . . 0.5(2) ?
    C11 C12 C13 C14 . . . . -177.95(12) ?
    C12 C13 C14 C15 . . . . -0.7(2) ?
    C27 O5 C15 C14 . . . . -5.6(2) ?
    C27 O5 C15 C16 . . . . 174.88(14) ?
    C13 C14 C15 O5 . . . . -179.46(13) ?
    C13 C14 C15 C16 . . . . 0.0(2) ?
    O5 C15 C16 C17 . . . . -179.60(15) ?
    C14 C15 C16 C17 . . . . 0.9(2) ?
    C15 C16 C17 C12 . . . . -1.1(3) ?
    C13 C12 C17 C16 . . . . 0.4(2) ?
    C11 C12 C17 C16 . . . . 178.92(15) ?
    C8 C9 C18 O2 . . . . 107.25(15) ?
    C10 C9 C18 O2 . . . . -63.58(17) ?
    C8 C9 C18 C19 . . . . -72.04(17) ?
    C10 C9 C18 C19 . . . . 117.13(14) ?
    O2 C18 C19 C20 . . . . 174.23(12) ?
    C9 C18 C19 C20 . . . . -6.50(19) ?
    O2 C18 C19 C24 . . . . -3.99(19) ?
    C9 C18 C19 C24 . . . . 175.27(12) ?
    C24 C19 C20 C21 . . . . 0.4(2) ?
    C18 C19 C20 C21 . . . . -177.84(12) ?
    C19 C20 C21 C22 . . . . -0.6(2) ?
    C28 O6 C22 C21 . . . . 0.9(2) ?
    C28 O6 C22 C23 . . . . -179.05(14) ?
    C20 C21 C22 O6 . . . . -179.47(13) ?
    C20 C21 C22 C23 . . . . 0.4(2) ?
    O6 C22 C23 C24 . . . . 179.76(14) ?
    C21 C22 C23 C24 . . . . -0.2(2) ?
    C22 C23 C24 C19 . . . . 0.0(2) ?
    C20 C19 C24 C23 . . . . -0.1(2) ?
    C18 C19 C24 C23 . . . . 178.19(13) ?
loop_
    _geom_hbond_atom_site_label_D
    _geom_hbond_atom_site_label_H
    _geom_hbond_atom_site_label_A
    _geom_hbond_site_symmetry_A
    _geom_hbond_distance_DH
    _geom_hbond_distance_HA
    _geom_hbond_distance_DA
    _geom_hbond_angle_DHA
    _geom_hbond_publ_flag
    C7 H7 O5 2_656 0.95 2.37 3.1460(19) 139 y
    C13 H13 Cl3 4_575 0.95 2.75 3.647(2) 159 y
_iucr_refine_instructions_details
;
TITL yonelab_10110401_
CELL  1.54187 8.27813 21.47635 15.53698 90.000 98.448 90.000
ZERR  4 0.00023 0.00054 0.00039 0.000 0.002 0.000
LATT 1
SYMM    -X, .50+Y, .50-Z
SFAC C H O CL
UNIT 116 100 24 12
SHEL 99999.000000 0.000000
L.S. 10
FMAP 2
PLAN -42
WPDB -2
HTAB
LIST 4
TEMP -80.0
ACTA
BOND $H
CONF
SIZE 0.500 0.200 0.100
WGHT    0.063300    0.258200
EXTI    0.001450
FVAR       0.44486   0.47779
PART 1
C29   1    0.835093    0.646806    1.334245    21.00000    0.06346    0.06531 =
         0.05118   -0.00353    0.00626    0.01072
AFIX  13
H29   2    0.949357    0.643352    1.320976    21.00000   -1.20000
AFIX   0
CL1   4    0.700335    0.592234    1.279385    21.00000    0.11595    0.06196 =
         0.09086    0.00463    0.01613   -0.02479
CL2   4    0.817617    0.635376    1.448864    21.00000    0.09135    0.12417 =
         0.04757    0.03158    0.01019    0.02042
CL3   4    0.746378    0.720584    1.311374    21.00000    0.11161    0.04245 =
         0.05438   -0.00005   -0.01104    0.00546
PART 2
CL1'  4    0.725248    0.590624    1.272419   -21.00000    0.14103    0.04233 =
         0.06140   -0.00336   -0.00756    0.00835
CL2'  4    0.864377    0.633699    1.444101   -21.00000    0.17860    0.07226 =
         0.04681    0.00615   -0.00571    0.04431
CL3'  4    0.835434    0.716997    1.301234   -21.00000    0.07183    0.06359 =
         0.05533    0.00889    0.00530   -0.01313
C29'  1    0.728967    0.657187    1.344761   -21.00000    0.05749    0.06107 =
         0.05019    0.01028    0.01370    0.00372
AFIX  13
H29'  2    0.617830    0.670062    1.355941   -21.00000   -1.20000
AFIX   0
PART 0
O1    3    0.204485    0.621341    0.864609    11.00000    0.04424    0.03907 =
         0.05278    0.00309    0.00314   -0.00315
O2    3    0.377387    0.647257    0.689451    11.00000    0.04316    0.04347 =
         0.04799   -0.00204    0.00447    0.00258
O3    3    0.479719    0.694486    1.022091    11.00000    0.08315    0.04818 =
         0.03936   -0.00239   -0.01012    0.00387
O4    3    0.100679    0.751645    0.583734    11.00000    0.07313    0.04677 =
         0.04110    0.00811   -0.00473    0.00155
O5    3    0.870570    0.476052    0.891642    11.00000    0.04283    0.03374 =
         0.08925   -0.00416    0.01230   -0.00043
O6    3   -0.296540    0.505676    0.605803    11.00000    0.04270    0.03797 =
         0.06969   -0.00820    0.00481   -0.00290
C1    1    0.360503    0.712449    0.879676    11.00000    0.04045    0.03477 =
         0.04113   -0.00182    0.00341   -0.00097
C2    1    0.423477    0.737037    0.959954    11.00000    0.04960    0.04176 =
         0.04123   -0.00096    0.00185   -0.00055
C3    1    0.419331    0.801541    0.976944    11.00000    0.05815    0.04622 =
         0.04819   -0.01117    0.00143   -0.00559
AFIX  43
H3    2    0.463581    0.817533    1.032428    11.00000   -1.20000
AFIX   0
C4    1    0.351170    0.840343    0.912803    11.00000    0.05712    0.03411 =
         0.05877   -0.00823    0.00687   -0.00399
AFIX  43
H4    2    0.346243    0.883666    0.924487    11.00000   -1.20000
AFIX   0
C5    1    0.287281    0.818096    0.829077    11.00000    0.04383    0.03404 =
         0.05318   -0.00102    0.00594   -0.00243
C6    1    0.221547    0.859780    0.762730    11.00000    0.05397    0.03002 =
         0.06567    0.00301    0.00617   -0.00042
AFIX  43
H6    2    0.222325    0.903157    0.774767    11.00000   -1.20000
AFIX   0
C7    1    0.157316    0.839469    0.682245    11.00000    0.05368    0.03604 =
         0.05777    0.01169    0.00320    0.00185
AFIX  43
H7    2    0.112879    0.868268    0.638698    11.00000   -1.20000
AFIX   0
C8    1    0.157231    0.775153    0.663933    11.00000    0.04442    0.04060 =
         0.04392    0.00547    0.00316   -0.00107
C9    1    0.221990    0.732233    0.725754    11.00000    0.03940    0.03309 =
         0.04185    0.00190    0.00482   -0.00198
C10   1    0.289725    0.752881    0.811024    11.00000    0.03631    0.03383 =
         0.04227    0.00001    0.00530   -0.00176
C11   1    0.343019    0.642595    0.873754    11.00000    0.04568    0.03653 =
         0.03254    0.00169    0.00220   -0.00171
C12   1    0.487193    0.601440    0.879962    11.00000    0.04496    0.03325 =
         0.03578    0.00058    0.00152   -0.00264
C13   1    0.644458    0.623495    0.879232    11.00000    0.04929    0.03041 =
         0.04547    0.00188    0.00153   -0.00329
AFIX  43
H13   2    0.662014    0.667118    0.876472    11.00000   -1.20000
AFIX   0
C14   1    0.776665    0.583524    0.882424    11.00000    0.04158    0.03674 =
         0.04632   -0.00021    0.00278   -0.00551
AFIX  43
H14   2    0.883358    0.599456    0.881187    11.00000   -1.20000
AFIX   0
C15   1    0.750805    0.519986    0.887447    11.00000    0.04429    0.03442 =
         0.04863   -0.00300    0.00475    0.00019
C16   1    0.594499    0.497004    0.889212    11.00000    0.04887    0.02999 =
         0.08390    0.00012    0.01145   -0.00458
AFIX  43
H16   2    0.577468    0.453436    0.893478    11.00000   -1.20000
AFIX   0
C17   1    0.464915    0.537099    0.884805    11.00000    0.04327    0.03689 =
         0.07008    0.00118    0.00964   -0.00490
AFIX  43
H17   2    0.358174    0.520920    0.885045    11.00000   -1.20000
AFIX   0
C18   1    0.239683    0.666176    0.694760    11.00000    0.04371    0.03687 =
         0.03289    0.00322    0.00325    0.00184
C19   1    0.094057    0.626450    0.670841    11.00000    0.04195    0.03581 =
         0.03490    0.00151    0.00184    0.00127
C20   1   -0.061173    0.644900    0.683457    11.00000    0.04754    0.03313 =
         0.04161   -0.00366    0.00479    0.00410
AFIX  43
H20   2   -0.075761    0.685133    0.706537    11.00000   -1.20000
AFIX   0
C21   1   -0.195617    0.606413    0.663408    11.00000    0.04193    0.03908 =
         0.04208   -0.00095    0.00509    0.00352
AFIX  43
H21   2   -0.300820    0.619842    0.673064    11.00000   -1.20000
AFIX   0
C22   1   -0.174043    0.547767    0.628897    11.00000    0.04356    0.03444 =
         0.04026    0.00190    0.00191   -0.00080
C23   1   -0.019279    0.528392    0.615566    11.00000    0.04849    0.03486 =
         0.06043   -0.01022    0.00558    0.00217
AFIX  43
H23   2   -0.004719    0.488274    0.592118    11.00000   -1.20000
AFIX   0
C24   1    0.112608    0.567290    0.636316    11.00000    0.04199    0.03959 =
         0.05499   -0.00529    0.00564    0.00479
AFIX  43
H24   2    0.217903    0.553719    0.627029    11.00000   -1.20000
AFIX   0
C25   1    0.573527    0.716044    1.100898    11.00000    0.07588    0.06880 =
         0.04242   -0.00704   -0.01099    0.00958
AFIX 137
H25A  2    0.503197    0.739956    1.134279    11.00000   -1.20000
H25B  2    0.662421    0.742665    1.087130    11.00000   -1.20000
H25C  2    0.619370    0.680312    1.135395    11.00000   -1.20000
AFIX   0
C26   1    0.035143    0.793531    0.516531    11.00000    0.07562    0.06373 =
         0.04857    0.01853   -0.00499    0.00551
AFIX 137
H26A  2    0.115548    0.826064    0.510151    11.00000   -1.20000
H26B  2   -0.064508    0.812654    0.531569    11.00000   -1.20000
H26C  2    0.009283    0.770704    0.461619    11.00000   -1.20000
AFIX   0
C27   1    1.031471    0.496490    0.882755    11.00000    0.04318    0.04475 =
         0.08081   -0.00364    0.01180   -0.00069
AFIX 137
H27A  2    1.071043    0.525142    0.930293    11.00000   -1.20000
H27B  2    1.029236    0.517913    0.826901    11.00000   -1.20000
H27C  2    1.104538    0.460438    0.884974    11.00000   -1.20000
AFIX   0
C28   1   -0.457874    0.523790    0.616985    11.00000    0.04401    0.04857 =
         0.07382   -0.00758    0.00814   -0.00468
AFIX 137
H28A  2   -0.489250    0.561126    0.582255    11.00000   -1.20000
H28B  2   -0.461155    0.532766    0.678547    11.00000   -1.20000
H28C  2   -0.534095    0.489925    0.597839    11.00000   -1.20000
HKLF 4
REM  yonelab_10110401_
REM R1 =  0.0348 for   4305 Fo > 4sig(Fo)  and  0.0389 for all   4994 data
REM    385 parameters refined using      0 restraints
END
WGHT      0.0634      0.2787
REM Highest difference peak  0.242,  deepest hole -0.347,  1-sigma level  0.042
Q1    1   1.2217  0.7044  1.7155  11.00000  0.05    0.24
Q2    1   1.2586  0.7397  1.7644  11.00000  0.05    0.23
Q3    1   1.3555  0.6804  1.8737  11.00000  0.05    0.21
Q4    1   1.3998  0.7224  1.9063  11.00000  0.05    0.21
Q5    1   0.8714  0.6786  1.2879  11.00000  0.05    0.21
Q6    1   1.3172  0.7323  1.8493  11.00000  0.05    0.20
Q7    1   1.0956  0.6069  1.6271  11.00000  0.05    0.19
Q8    1   1.2877  0.7889  1.8192  11.00000  0.05    0.19
Q9    1   1.1677  0.8097  1.6693  11.00000  0.05    0.18
Q10   1   1.2212  0.7562  1.6977  11.00000  0.05    0.18
Q11   1   1.3424  0.8275  1.8615  11.00000  0.05    0.18
Q12   1   1.1095  0.5910  1.6772  11.00000  0.05    0.16
Q13   1   0.4700  0.5739  0.8678  11.00000  0.05    0.16
Q14   1   0.4776  0.5759  0.8911  11.00000  0.05    0.16
Q15   1   1.1212  0.7361  1.5821  11.00000  0.05    0.16
Q16   1   1.4108  0.7728  1.9721  11.00000  0.05    0.15
Q17   1   1.4951  0.6991  2.0444  11.00000  0.05    0.15
Q18   1   0.7704  0.5493  0.8956  11.00000  0.05    0.15
Q19   1   1.4936  0.6591  2.0151  11.00000  0.05    0.14
Q20   1   0.8880  0.6734  1.4433  11.00000  0.05    0.14
Q21   1   0.7585  0.5541  0.8695  11.00000  0.05    0.14
Q22   1  -0.1979  0.5866  0.6236  11.00000  0.05    0.13
Q23   1   1.1459  0.6432  1.6735  11.00000  0.05    0.13
Q24   1   1.2657  0.8348  1.8069  11.00000  0.05    0.13
Q25   1   1.5263  0.7073  2.0556  11.00000  0.05    0.13
Q26   1  -0.1817  0.5697  0.6640  11.00000  0.05    0.12
Q27   1   1.1409  0.9334  1.6043  11.00000  0.05    0.12
Q28   1  -0.4697  0.5631  0.6363  11.00000  0.05    0.12
Q29   1   1.1046  0.8607  1.6057  11.00000  0.05    0.12
Q30   1   1.0908  0.7566  1.5619  11.00000  0.05    0.12
Q31   1   0.8797  0.5971  0.8426  11.00000  0.05    0.12
Q32   1   1.6807  0.6915  2.1089  11.00000  0.05    0.12
Q33   1   1.1442  0.7706  1.6316  11.00000  0.05    0.12
Q34   1   0.8510  0.7409  1.3727  11.00000  0.05    0.12
Q35   1   1.5597  0.6729  2.1324  11.00000  0.05    0.11
Q36   1   0.9254  0.7600  1.4736  11.00000  0.05    0.11
Q37   1   0.7074  0.6208  1.2166  11.00000  0.05    0.11
Q38   1  -0.2914  0.4610  0.6181  11.00000  0.05    0.11
Q39   1   1.0766  0.6475  1.5811  11.00000  0.05    0.11
Q40   1   0.9374  0.6395  1.4044  11.00000  0.05    0.11
Q41   1   0.8133  0.6487  1.3826  11.00000  0.05    0.11
Q42   1  -0.0061  0.4758  0.6368  11.00000  0.05    0.11
;
data_global
_journal_date_recd_electronic     2012-12-05
_journal_date_accepted     2012-12-13
_journal_name_full     'Acta Crystallographica, Section E'
_journal_year     2013
_journal_volume     69
_journal_issue      1
_journal_page_first     o146
_journal_page_last     o146
_journal_paper_category     QO
_journal_paper_doi     10.1107/S1600536812050799
_journal_coeditor_code     IS5230
_publ_contact_author_name     'Akiko Okamoto'
_publ_contact_author_address
;
Department of Organic and Polymer Materials Chemistry
Tokyo University of Agriculture & Technology, Koganei, Tokyo 184-8588, Japan
;
_publ_contact_author_email     'aokamoto@cc.tuat.ac.jp'
_publ_contact_author_fax     '+81-42-388-7291'
_publ_contact_author_phone     '+81-42-388-7601'
_publ_section_title
;
[2,7-Dimethoxy-8-(4-methoxybenzoyl)naphthalen-1-yl](4-methoxyphenyl)methanone
chloroform monosolvate
;
loop_
    _publ_author_name
    _publ_author_footnote
    _publ_author_address
    'Sasagawa, Kosuke' ?
;
Department of Organic and Polymer Materials Chemistry,
Tokyo University of Agriculture & Technology, Koganei, Tokyo 184-8588, Japan
;
    'Sakamoto, Rei' .
;
Department of Organic and Polymer Materials Chemistry,
Tokyo University of Agriculture & Technology, Koganei, Tokyo 184-8588, Japan
;
    'Kusakabe, Taro' .
;
Department of Organic and Polymer Materials Chemistry,
Tokyo University of Agriculture & Technology, Koganei, Tokyo 184-8588, Japan
;
    'Okamoto, Akiko' .
;
Department of Organic and Polymer Materials Chemistry,
Tokyo University of Agriculture & Technology, Koganei, Tokyo 184-8588, Japan
;
    'Yonezawa, Noriyuki' .
;
Department of Organic and Polymer Materials Chemistry,
Tokyo University of Agriculture & Technology, Koganei, Tokyo 184-8588, Japan
;
