# Supplementary material for: [2,7-Dimeth­oxy-8-(4-meth­oxy­benzo­yl)naphthalen-1-yl](4-meth­oxy­phen­yl)methanone chloro­form monosolvate
Source: Acta Crystallogr Sect E Struct Rep Online. 2012 Dec 22;69(Pt 1):o146. doi: 10.1107/S1600536812050799 (PMC3588358; doi:10.1107/S1600536812050799)
Supplement: Supplementary file 2 [file e-69-0o146-Isup2.hkl]

#
# h,k,l, Fc-squared, Fo-squared, sigma(Fo-squared) and status flag
#
data_I
_shelx_title ' yonelab_10110401_'
_shelx_refln_list_code          4
_shelx_F_calc_maximum      356.33
_exptl_crystal_F_000      1192.00
_reflns_d_resolution_high  0.8302
 
loop_
 _symmetry_equiv_pos_as_xyz
 'x, y, z'
 '-x, y+1/2, -z+1/2'
 '-x, -y, -z'
 'x, -y-1/2, z-1/2'
 
_cell_length_a     8.2781
_cell_length_b    21.4763
_cell_length_c    15.5370
_cell_angle_alpha  90.000
_cell_angle_beta   98.448
_cell_angle_gamma  90.000
 
_shelx_F_squared_multiplier     1.000
 
loop_
 _refln_index_h
 _refln_index_k
 _refln_index_l
 _refln_F_squared_calc
 _refln_F_squared_meas
 _refln_F_squared_sigma
 _refln_observed_status
   1   0   0       18.64       28.90      0.90 o
   2   0   0    16391.53    16295.20    310.46 o
   3   0   0     4662.35     5037.57     70.28 o
   4   0   0        6.12        8.81      0.87 o
   5   0   0       35.40       18.99      1.65 o
   6   0   0       86.14       72.82      3.92 o
   7   0   0        0.56        3.53      6.58 o
   8   0   0        7.20        2.65      4.98 o
   9   0   0        0.55        2.58      7.28 o
   1   1   0     4262.91     4310.28     40.09 o
   2   1   0     2730.76     2825.93     26.58 o
   3   1   0     3749.89     3922.15     39.37 o
   4   1   0       16.38       13.43      0.67 o
   5   1   0       12.43       10.30      0.99 o
   6   1   0        0.45        2.94      1.22 o
   7   1   0      178.09      189.28      8.21 o
   8   1   0      152.38      162.29      9.92 o
   9   1   0       14.16       20.47      4.65 o
   0   2   0     6674.90     5961.12     94.05 o
   1   2   0      726.38      764.46      5.72 o
   2   2   0     1609.52     1681.69     14.65 o
   3   2   0      206.14      201.33      2.18 o
   4   2   0     1096.02     1233.73     11.10 o
   5   2   0      194.58      212.06      3.19 o
   6   2   0       42.44       49.91      2.71 o
   7   2   0       51.81       48.32      4.41 o
   8   2   0       12.44       13.27      3.09 o
   9   2   0       41.01       39.19     10.21 o
   1   3   0    17222.65    16729.04    214.21 o
   2   3   0       99.98      113.00      1.54 o
   3   3   0      690.86      789.90      6.96 o
   4   3   0      340.55      327.68      3.14 o
   5   3   0      221.21      215.78      2.98 o
   6   3   0        4.76        6.16      1.71 o
   7   3   0      105.12      110.95      6.35 o
   8   3   0       89.85       75.27      8.90 o
   9   3   0       20.77       18.92      5.36 o
   0   4   0      175.03      155.45      2.46 o
   1   4   0      268.74      241.41      2.62 o
   2   4   0    11043.85    10641.33    124.73 o
   3   4   0      150.99      175.25      1.96 o
   4   4   0      643.73      710.74      6.36 o
   5   4   0      164.86      179.37      2.92 o
   6   4   0      239.72      271.29      7.56 o
   7   4   0     2192.25     2344.24     56.10 o
   8   4   0        0.36        0.97      1.99 o
   9   4   0        4.63        2.94      2.18 o
   1   5   0     1660.13     1506.25     12.77 o
   2   5   0     5450.64     5225.32     52.80 o
   3   5   0     4525.48     4769.63     50.22 o
   4   5   0      194.38      206.38      2.29 o
   5   5   0       36.86       35.88      1.32 o
   6   5   0      607.47      621.67     14.03 o
   7   5   0        6.33        7.28      2.97 o
   8   5   0       15.05       12.33      3.21 o
   9   5   0       19.85       15.44      3.64 o
   0   6   0     4189.71     4072.55     57.16 o
   1   6   0      103.61      127.75      1.63 o
   2   6   0     2613.56     2738.71     24.73 o
   3   6   0     1957.89     2235.46     21.08 o
   4   6   0      292.27      329.97      3.75 o
   5   6   0      105.75      110.15      2.29 o
   6   6   0       52.45       66.67      4.02 o
   7   6   0       26.62       19.93      3.37 o
   8   6   0       34.14       34.57      5.25 o
   9   6   0       39.11       32.67      6.12 o
   1   7   0     2341.87     2292.22     20.46 o
   2   7   0     1370.67     1502.42     13.99 o
   3   7   0      211.39      197.79      2.30 o
   4   7   0        7.68       12.69      0.89 o
   5   7   0      362.75      390.61      5.76 o
   6   7   0       11.64       11.62      2.32 o
   7   7   0        1.51        1.05      1.55 o
   8   7   0        0.24        1.34      2.32 o
   9   7   0       31.12       28.80      5.90 o
   0   8   0    23628.30    23284.80    533.32 o
   1   8   0     2014.88     2076.26     19.52 o
   2   8   0     1971.17     2048.40     23.77 o
   3   8   0       61.26       84.69      1.56 o
   4   8   0      340.92      350.05      4.43 o
   5   8   0      140.62      140.75      3.48 o
   6   8   0        0.88        4.64      3.29 o
   7   8   0       80.98       78.26      4.48 o
   8   8   0       38.33       32.98      6.15 o
   9   8   0        2.58        0.99      1.89 o
   1   9   0     4319.99     4649.72     51.53 o
   2   9   0       33.87       20.91      0.75 o
   3   9   0      400.22      387.97      5.85 o
   4   9   0       15.16       17.46      1.07 o
   5   9   0      173.47      180.82      4.88 o
   6   9   0        1.59        1.77      2.04 o
   7   9   0      264.82      244.44      9.19 o
   8   9   0      109.18       90.68      8.16 o
   9   9   0       23.69       33.46      7.35 o
   0  10   0      104.44      101.52      2.66 o
   1  10   0     2345.74     2582.99     28.27 o
   2  10   0       53.03       61.06      1.16 o
   3  10   0      295.76      301.57      3.95 o
   4  10   0     2287.00     2272.38     33.71 o
   5  10   0       19.08       19.23      2.17 o
   6  10   0        5.38        7.30      2.15 o
   7  10   0       82.20       77.41      7.44 o
   8  10   0        2.23        3.04      4.73 o
   9  10   0        7.52        3.26      2.61 o
   1  11   0     3559.45     3915.43     49.48 o
   2  11   0      149.09      154.72      2.57 o
   3  11   0      210.43      226.61      4.81 o
   4  11   0       17.97       15.09      1.43 o
   5  11   0       26.80       26.48      2.50 o
   6  11   0        4.88        7.77      2.34 o
   7  11   0        5.07        2.66      2.31 o
   8  11   0        5.28        2.57      3.15 o
   0  12   0       99.20       91.90      2.53 o
   1  12   0      133.22      126.98      2.34 o
   2  12   0     1107.34     1226.41     14.92 o
   3  12   0     2514.89     2537.01     39.23 o
   4  12   0      413.45      412.40     10.33 o
   5  12   0      657.68      677.77     14.87 o
   6  12   0      407.21      374.47     11.27 o
   7  12   0      175.47      175.87     21.85 o
   8  12   0       12.20        9.99      4.62 o
   1  13   0       19.26       20.22      1.13 o
   2  13   0     1998.58     2004.21     24.76 o
   3  13   0      316.37      280.44      5.89 o
   4  13   0      310.90      303.06      7.98 o
   5  13   0      237.09      237.70      7.10 o
   6  13   0      241.22      221.86      7.36 o
   7  13   0        0.01        0.06      1.51 o
   8  13   0      124.72      114.50     19.34 o
   0  14   0     1494.95     1349.19     24.97 o
   1  14   0      198.32      196.24      3.39 o
   2  14   0      235.37      219.01      3.88 o
   3  14   0      277.69      233.96      6.74 o
   4  14   0      690.90      669.55     15.98 o
   5  14   0      362.86      372.29      9.89 o
   6  14   0        3.47        1.44      1.60 o
   7  14   0       12.38       13.07      3.32 o
   8  14   0        2.91        0.54      2.18 o
   1  15   0     1682.17     1625.73     27.64 o
   2  15   0      155.40      124.89      3.40 o
   3  15   0      680.24      676.76     13.99 o
   4  15   0       89.00       88.00      4.24 o
   5  15   0     2182.00     2230.52     51.16 o
   6  15   0      500.04      484.52     13.00 o
   7  15   0        0.00        0.98      2.07 o
   8  15   0       18.99       14.65      4.40 o
   0  16   0      995.94      926.04     22.30 o
   1  16   0       53.25       58.16      2.56 o
   2  16   0      327.61      328.44      6.75 o
   3  16   0       22.11       24.20      2.84 o
   4  16   0      143.75      145.46      5.36 o
   5  16   0       71.77       66.28      3.84 o
   6  16   0      126.30      117.85      5.77 o
   7  16   0        0.28        1.04      2.10 o
   1  17   0      362.77      361.94      7.24 o
   2  17   0      130.30      135.32      4.38 o
   3  17   0        0.64        1.43      1.42 o
   4  17   0        1.44        1.08      1.57 o
   5  17   0        2.29        3.66      1.73 o
   6  17   0       56.77       55.85      3.19 o
   7  17   0       26.11       29.61      3.89 o
   0  18   0      303.97      275.06      8.43 o
   1  18   0        2.30        4.97      1.56 o
   2  18   0      329.34      323.20      7.41 o
   3  18   0       19.36       22.37      2.48 o
   4  18   0        5.29        5.34      1.76 o
   5  18   0      303.04      320.96      8.48 o
   6  18   0       52.68       51.40      2.87 o
   7  18   0        0.16       -0.14      2.10 o
   1  19   0        4.49        4.97      1.51 o
   2  19   0      824.76      773.75     16.03 o
   3  19   0       38.80       35.49      2.99 o
   4  19   0       10.03       14.59      2.21 o
   5  19   0       14.65       16.83      1.99 o
   6  19   0        2.43        2.09      1.12 o
   0  20   0       11.50        6.66      2.09 o
   1  20   0      336.46      327.08      6.77 o
   2  20   0      262.21      238.47      6.41 o
   3  20   0      277.92      272.71      7.80 o
   4  20   0        2.65        2.71      1.69 o
   5  20   0       26.00       34.26      2.82 o
   6  20   0        9.18        8.45      1.63 o
   1  21   0      214.56      204.81      5.11 o
   2  21   0       41.13       26.37      3.10 o
   3  21   0       37.02       29.35      2.41 o
   4  21   0        4.18        3.95      1.85 o
   5  21   0       17.26       19.05      3.13 o
   0  22   0      111.81      124.85      5.82 o
   1  22   0       21.98       19.91      1.77 o
   2  22   0      279.00      278.11      9.73 o
   3  22   0        8.41        8.55      2.30 o
   4  22   0       94.79       89.80      4.20 o
   5  22   0        9.23        7.78      1.89 o
   1  23   0      226.10      234.80      7.36 o
   2  23   0      159.04      158.67      8.18 o
   3  23   0        1.88        0.61      1.48 o
   4  23   0       47.93       52.14      4.75 o
   0  24   0       21.80       15.25      2.10 o
   1  24   0        0.11       -0.33      0.92 o
   2  24   0       33.99       33.72      2.95 o
   3  24   0       57.85       70.18      4.64 o
   1  25   0      179.00      187.72      8.13 o
   2  25   0       11.34       12.80      2.60 o
  -9   1   1        1.23        1.60      2.67 o
  -8   1   1      317.56      338.66     12.77 o
  -7   1   1       38.53       41.24      3.75 o
  -6   1   1       25.05       35.01      2.16 o
  -5   1   1       19.90       19.21      0.93 o
  -4   1   1      263.06      315.82      2.99 o
  -3   1   1       93.00      148.83      1.66 o
  -2   1   1     3197.79     3063.65     27.80 o
  -1   1   1     1976.88     1941.24     15.86 o
   0   1   1      175.86      159.43      1.84 o
   1   1   1     1063.39     1075.58      8.23 o
   2   1   1      612.14      659.65      5.66 o
   3   1   1       48.55       45.81      0.89 o
   4   1   1      438.53      448.81      4.28 o
   5   1   1       73.31       83.53      1.89 o
   6   1   1       38.56       43.39      2.61 o
   7   1   1      210.29      216.68      9.50 o
   8   1   1       19.80       12.24      5.65 o
   9   1   1       28.60       26.83      6.24 o
  -9   2   1       53.19       45.48      8.86 o
  -8   2   1       64.36       70.30      5.29 o
  -7   2   1       97.36      105.42      5.24 o
  -6   2   1       97.87       95.45      4.28 o
  -5   2   1      225.35      223.26      3.13 o
  -4   2   1     2348.51     2636.90     25.44 o
  -3   2   1        2.36        6.12      0.48 o
  -2   2   1    24687.23    25340.81    365.09 o
  -1   2   1     3128.91     2925.00     24.67 o
   0   2   1      853.87      852.68      8.29 o
   1   2   1     5698.76     5415.87     52.35 o
   2   2   1      330.09      340.61      3.09 o
   3   2   1       37.69       39.00      0.94 o
   4   2   1      457.99      501.69      4.94 o
   5   2   1      543.97      594.65      7.24 o
   6   2   1        8.63        9.43      1.70 o
   7   2   1     3584.52     3947.85    101.91 o
   8   2   1        0.13        0.91      1.95 o
   9   2   1       53.37       64.86      6.91 o
  -9   3   1        0.59        0.59      2.52 o
  -8   3   1       25.24       21.86      3.60 o
  -7   3   1       75.96       83.50      4.86 o
  -6   3   1      520.11      570.46     12.77 o
  -5   3   1       29.35       35.08      1.20 o
  -4   3   1     2844.58     3258.25     32.56 o
  -3   3   1      691.83      675.15      5.71 o
  -2   3   1     5293.45     5094.98     52.27 o
  -1   3   1    22771.16    23126.89    325.93 o
   0   3   1     2077.69     1913.08     16.99 o
   1   3   1     3504.38     3372.68     32.64 o
   2   3   1      386.14      419.93      3.80 o
   3   3   1       39.63       49.30      0.98 o
   4   3   1       18.93       19.87      0.77 o
   5   3   1      261.74      258.20      3.73 o
   6   3   1      392.20      416.68      9.59 o
   7   3   1      265.88      260.79      9.09 o
   8   3   1       31.98       25.52      4.54 o
   9   3   1       22.89       18.06      3.10 o
  -9   4   1       37.54       26.40      6.51 o
  -8   4   1        9.38        9.31      3.62 o
  -7   4   1      251.54      278.85      9.08 o
  -6   4   1       73.55       72.55      3.38 o
  -5   4   1      118.59      107.65      2.43 o
  -4   4   1        2.98        3.54      0.47 o
  -3   4   1     4289.82     4542.76     47.07 o
  -2   4   1     3578.38     3710.78     34.72 o
  -1   4   1      297.05      308.47      3.18 o
   0   4   1    10964.30    10020.44    121.57 o
   1   4   1      648.75      661.55      5.90 o
   2   4   1     3307.70     3349.71     31.95 o
   3   4   1     7077.89     7449.43     89.17 o
   4   4   1      431.96      538.93      5.47 o
   5   4   1        0.90        1.40      0.67 o
   6   4   1      469.66      504.92     11.71 o
   7   4   1       67.30       61.78      4.83 o
   8   4   1       46.59       48.44      7.13 o
   9   4   1        0.02        0.97      1.62 o
  -9   5   1       35.72       28.18      5.18 o
  -8   5   1      141.73      129.90      6.39 o
  -7   5   1        0.57        1.50      2.01 o
  -6   5   1     1231.48     1318.35     26.91 o
  -5   5   1        9.03       11.74      1.01 o
  -4   5   1       29.16       19.44      0.78 o
  -3   5   1      306.21      277.31      2.67 o
  -2   5   1     1426.66     1430.09     12.65 o
  -1   5   1     6573.90     6115.21     65.47 o
   0   5   1     4354.64     3827.96     40.49 o
   1   5   1        0.87        9.80      0.68 o
   2   5   1     3655.49     3628.09     34.38 o
   3   5   1      524.86      571.37      5.39 o
   4   5   1     2892.41     3303.80     35.78 o
   5   5   1       16.54       16.10      1.28 o
   6   5   1     1040.62     1106.69     24.48 o
   7   5   1        3.86        3.28      2.06 o
   8   5   1        9.45       16.16      3.66 o
   9   5   1        9.79        7.47      2.86 o
  -9   6   1      354.15      374.32     16.71 o
  -8   6   1        0.40        1.17      1.99 o
  -7   6   1       55.75       49.80      4.28 o
  -6   6   1       74.84       83.21      3.60 o
  -5   6   1       11.43       15.70      1.14 o
  -4   6   1     2191.71     2439.46     25.94 o
  -3   6   1     2075.63     2299.45     22.59 o
  -2   6   1      459.15      508.56      4.81 o
  -1   6   1      394.53      403.38      4.83 o
   0   6   1     2654.00     2673.30     26.83 o
   1   6   1        4.20        4.77      0.65 o
   2   6   1     1175.88     1087.21      9.26 o
   3   6   1      935.90     1091.33     10.25 o
   4   6   1      147.32      175.49      2.33 o
   5   6   1       18.99       34.23      1.71 o
   6   6   1       31.19       27.90      3.01 o
   7   6   1        8.35       13.76      2.47 o
   8   6   1        2.39        1.36      2.73 o
   9   6   1       22.70       19.21      3.84 o
  -9   7   1        8.23        4.42      3.28 o
  -8   7   1       30.56       27.29      4.62 o
  -7   7   1        2.76        4.87      2.50 o
  -6   7   1      472.91      501.15     10.70 o
  -5   7   1      314.81      365.56      5.92 o
  -4   7   1        1.07        1.60      0.50 o
  -3   7   1      262.61      245.10      2.74 o
  -2   7   1     1350.80     1361.09     13.35 o
  -1   7   1     6604.40     6474.46     69.57 o
   0   7   1     4296.46     4108.12     45.60 o
   1   7   1     3566.48     3538.57     36.10 o
   2   7   1      129.58      106.19      1.38 o
   3   7   1      518.26      497.47      4.59 o
   4   7   1      195.53      222.22      3.05 o
   5   7   1       46.90       49.23      1.80 o
   6   7   1       84.55       91.39      4.76 o
   7   7   1       37.21       39.21      4.29 o
   8   7   1        3.38        3.24      3.05 o
   9   7   1        1.62        0.72      2.19 o
  -9   8   1       73.79       72.56     11.70 o
  -8   8   1        8.59       10.56      3.45 o
  -7   8   1      304.64      305.01     11.05 o
  -6   8   1      374.45      386.60      9.24 o
  -5   8   1       45.48       47.96      1.87 o
  -4   8   1       35.26       43.70      1.08 o
  -3   8   1     3851.09     4249.49     54.31 o
  -2   8   1      231.43      303.30      3.53 o
  -1   8   1      364.62      314.03      2.84 o
   0   8   1     7256.80     6424.88     75.19 o
   1   8   1      702.10      675.53      6.08 o
   2   8   1     2057.73     2058.91     20.54 o
   3   8   1       16.70       26.40      0.87 o
   4   8   1      974.32      998.05     11.60 o
   5   8   1       59.58       59.51      2.49 o
   6   8   1      139.05      160.50      5.32 o
   7   8   1       39.93       50.10      6.85 o
   8   8   1       17.77       14.48      3.83 o
   9   8   1       25.91       21.07      4.55 o
  -9   9   1        0.02       -0.14      2.17 o
  -8   9   1       64.29       52.54      5.81 o
  -7   9   1      296.93      291.06     10.71 o
  -6   9   1       85.10       96.04      4.05 o
  -5   9   1      177.94      151.90      3.85 o
  -4   9   1       22.62       27.33      1.05 o
  -3   9   1      507.52      526.70      5.72 o
  -2   9   1       30.85       26.02      0.81 o
  -1   9   1     2311.38     2418.41     25.75 o
   0   9   1     3699.95     4026.55     45.09 o
   1   9   1      760.40      707.43      7.00 o
   2   9   1     2614.44     2529.52     26.00 o
   3   9   1       11.91       18.68      0.86 o
   4   9   1      348.72      383.46      5.06 o
   5   9   1      323.74      301.65      6.99 o
   6   9   1       42.41       44.16      3.28 o
   7   9   1       28.64       32.34      4.17 o
   8   9   1       63.25       54.75      7.13 o
   9   9   1        3.20        4.42      3.26 o
  -9  10   1        8.73        6.16      5.26 o
  -8  10   1       25.76       13.80      4.07 o
  -7  10   1        0.18        0.34      2.39 o
  -6  10   1        1.38        0.35      1.33 o
  -5  10   1      162.96      163.24      4.39 o
  -4  10   1       33.46       34.16      1.24 o
  -3  10   1     2957.39     3150.02     50.29 o
  -2  10   1     1473.10     1404.74     14.39 o
  -1  10   1     1326.14     1366.04     15.25 o
   0  10   1      889.10     1111.78     11.89 o
   1  10   1    11770.27    11830.72    169.66 o
   2  10   1      738.02      721.87      7.88 o
   3  10   1     1062.02     1099.69     15.62 o
   4  10   1     1235.40     1160.39     17.80 o
   5  10   1        0.27        0.61      1.03 o
   6  10   1        8.85        4.62      2.07 o
   7  10   1      341.89      345.80     14.03 o
   8  10   1       17.73       21.92      3.70 o
   9  10   1        0.02       -1.20      4.44 o
  -8  11   1        1.55        0.29      4.39 o
  -7  11   1      186.59      166.78      7.74 o
  -6  11   1       41.72       54.88      4.26 o
  -5  11   1        9.22       11.28      2.04 o
  -4  11   1      277.59      256.13      5.71 o
  -3  11   1      804.72      848.57     11.68 o
  -2  11   1       16.99       14.00      0.98 o
  -1  11   1     5098.54     5768.61     82.39 o
   0  11   1      425.26      386.26      4.66 o
   1  11   1       11.74        9.43      0.83 o
   2  11   1      306.96      362.25      4.56 o
   3  11   1     1444.80     1413.11     23.52 o
   4  11   1      679.49      660.63     12.46 o
   5  11   1      156.15      142.58      4.55 o
   6  11   1        1.91        2.22      1.92 o
   7  11   1        0.26        0.69      2.08 o
   8  11   1       87.99       75.74      5.19 o
  -8  12   1      125.32      112.09      7.83 o
  -7  12   1       30.28       30.41      3.90 o
  -6  12   1       11.32       10.73      2.62 o
  -5  12   1      203.15      197.37      6.37 o
  -4  12   1      587.11      552.49     12.40 o
  -3  12   1      823.46      839.59     14.65 o
  -2  12   1      265.08      211.93      3.14 o
  -1  12   1        9.38       21.23      1.24 o
   0  12   1       74.50       65.45      1.53 o
   1  12   1      361.80      379.43      4.90 o
   2  12   1        0.73        2.53      0.69 o
   3  12   1     2227.13     2139.54     38.66 o
   4  12   1      589.83      554.95     12.82 o
   5  12   1       45.24       49.92      3.14 o
   6  12   1      217.92      159.74      6.78 o
   7  12   1        1.74        2.50      2.38 o
   8  12   1       25.07       21.00      3.01 o
  -8  13   1       62.59       66.51      5.85 o
  -7  13   1      163.72      153.03      7.42 o
  -6  13   1      101.55       74.49      4.43 o
  -5  13   1      498.47      487.15     12.33 o
  -4  13   1      156.04      153.91      5.32 o
  -3  13   1      163.50      157.76      4.91 o
  -2  13   1      387.78      399.39      5.41 o
  -1  13   1      278.82      247.34      3.47 o
   0  13   1      275.62      233.19      3.65 o
   1  13   1     1460.77     1463.79     17.51 o
   2  13   1       27.74       30.35      1.29 o
   3  13   1       70.19       62.05      2.71 o
   4  13   1       20.14       20.62      2.34 o
   5  13   1      578.16      566.73     13.84 o
   6  13   1        0.67        1.91      2.12 o
   7  13   1       27.02       22.13      4.11 o
   8  13   1        7.64        3.94      1.61 o
  -8  14   1       81.27       87.01      7.31 o
  -7  14   1       93.82      112.85      6.08 o
  -6  14   1      700.69      646.31     22.44 o
  -5  14   1       85.24       89.35      4.28 o
  -4  14   1      854.29      828.04     18.86 o
  -3  14   1      563.01      561.46     19.33 o
  -2  14   1      228.80      207.13      3.75 o
  -1  14   1      238.22      265.14      4.37 o
   0  14   1     1429.55     1415.52     18.33 o
   1  14   1      148.84      178.85      3.54 o
   2  14   1     1146.67     1055.24     14.82 o
   3  14   1      496.97      469.94     10.08 o
   4  14   1      153.14      132.18      4.88 o
   5  14   1      166.28      149.55      5.83 o
   6  14   1       31.51       30.77      3.50 o
   7  14   1       15.07       19.88      3.32 o
   8  14   1        8.65        3.82      3.12 o
  -8  15   1        8.31        5.45      3.91 o
  -7  15   1      198.90      204.18      8.87 o
  -6  15   1       49.04       48.39      3.53 o
  -5  15   1     1427.49     1418.95     32.04 o
  -4  15   1      327.45      329.72      9.11 o
  -3  15   1        0.13        1.90      1.30 o
  -2  15   1      872.49      850.46     13.89 o
  -1  15   1        0.70        1.96      0.99 o
   0  15   1      103.87      110.97      3.40 o
   1  15   1      271.06      227.08      4.97 o
   2  15   1     1090.69      988.43     19.78 o
   3  15   1     2846.23     2787.43     59.37 o
   4  15   1      207.97      201.29      6.26 o
   5  15   1       85.88       87.51      4.16 o
   6  15   1       24.10       22.34      2.58 o
   7  15   1       34.89       38.11      3.83 o
  -7  16   1       11.32        9.37      2.33 o
  -6  16   1       13.08       12.54      2.34 o
  -5  16   1      329.99      309.64      9.54 o
  -4  16   1       75.69       86.32      4.28 o
  -3  16   1     1090.98     1015.81     26.60 o
  -2  16   1      109.50       98.57      3.04 o
  -1  16   1        6.95        5.31      1.37 o
   0  16   1       64.83       63.71      2.85 o
   1  16   1      107.56      104.66      3.66 o
   2  16   1       55.73       54.52      2.89 o
   3  16   1      490.54      467.96     11.23 o
   4  16   1     1115.98     1120.89     23.83 o
   5  16   1        0.74        0.48      1.17 o
   6  16   1        8.44       10.55      2.58 o
   7  16   1        2.71        1.07      1.61 o
  -7  17   1       33.39       37.11      3.28 o
  -6  17   1      235.96      239.30     11.25 o
  -5  17   1       10.43       10.63      1.97 o
  -4  17   1       47.51       47.17      3.26 o
  -3  17   1        9.34       11.09      1.73 o
  -2  17   1      517.18      549.59     11.37 o
  -1  17   1      208.13      203.07      5.21 o
   0  17   1        2.57        4.77      1.42 o
   1  17   1      337.19      320.79      7.09 o
   2  17   1     2584.03     2521.94     49.00 o
   3  17   1       58.85       57.08      3.13 o
   4  17   1      350.77      353.20     11.59 o
   5  17   1     1064.60     1139.08     25.41 o
   6  17   1       85.94       79.69      3.83 o
   7  17   1        0.24        0.42      1.48 o
  -7  18   1        0.75        1.27      2.27 o
  -6  18   1       31.44       27.08      2.75 o
  -5  18   1       20.61       21.08      2.64 o
  -4  18   1       93.06       88.36      4.32 o
  -3  18   1        0.65        1.60      1.32 o
  -2  18   1      684.04      636.68     12.85 o
  -1  18   1       10.38        7.92      1.71 o
   0  18   1      345.02      352.94      7.51 o
   1  18   1      129.74      101.63      3.42 o
   2  18   1      274.73      291.08      6.89 o
   3  18   1       14.97       13.04      2.27 o
   4  18   1      220.35      210.68      7.41 o
   5  18   1        2.65        2.26      1.71 o
   6  18   1       22.71       22.28      1.78 o
  -6  19   1       18.46       16.84      1.71 o
  -5  19   1       32.10       30.65      2.99 o
  -4  19   1        8.40        5.90      2.48 o
  -3  19   1       25.35       25.39      3.58 o
  -2  19   1      591.70      564.58     14.49 o
  -1  19   1        0.89        3.14      1.31 o
   0  19   1       14.95       13.07      1.80 o
   1  19   1      109.10       88.71      3.29 o
   2  19   1      169.85      171.84      5.12 o
   3  19   1        4.49        5.64      1.88 o
   4  19   1       77.94       78.41      3.94 o
   5  19   1       41.85       38.72      2.53 o
   6  19   1        1.61        0.41      1.04 o
  -6  20   1        0.42        0.22      0.94 o
  -5  20   1      105.26      126.64      4.99 o
  -4  20   1      112.02      105.02      4.49 o
  -3  20   1       29.06       28.24      3.58 o
  -2  20   1      312.73      294.58      8.09 o
  -1  20   1       12.21       17.02      1.80 o
   0  20   1       30.90       29.94      2.19 o
   1  20   1        7.74        6.73      1.48 o
   2  20   1      341.12      341.94      8.87 o
   3  20   1      366.19      351.71      8.91 o
   4  20   1       70.34       77.78      4.58 o
   5  20   1       37.08       42.96      2.86 o
   6  20   1       66.38       88.00      7.76 o
  -5  21   1       23.73       23.03      2.37 o
  -4  21   1        0.60        0.13      1.24 o
  -3  21   1       26.91       28.18      3.48 o
  -2  21   1      906.33      885.09     19.89 o
  -1  21   1       26.46       20.32      1.99 o
   0  21   1       12.51       15.19      1.85 o
   1  21   1      199.49      171.47      5.62 o
   2  21   1       25.77       13.85      2.39 o
   3  21   1       16.42       18.24      2.11 o
   4  21   1      134.51      156.58      5.74 o
   5  21   1       37.59       36.33      2.59 o
  -5  22   1        0.62        0.65      1.24 o
  -4  22   1        0.31        2.70      1.94 o
  -3  22   1        0.60        1.22      1.79 o
  -2  22   1       82.15       84.24      3.96 o
  -1  22   1        2.77        3.09      1.36 o
   0  22   1       31.04       33.08      2.24 o
   1  22   1        2.12        2.54      1.21 o
   2  22   1        2.15        0.13      1.21 o
   3  22   1       75.72       66.02      5.41 o
   4  22   1       17.50       12.87      2.06 o
   5  22   1        1.69        1.51      1.35 o
  -4  23   1       38.80       48.31      3.15 o
  -3  23   1      184.19      188.29      6.50 o
  -2  23   1        0.74        0.80      1.26 o
  -1  23   1      364.92      384.15     16.21 o
   0  23   1        4.00        2.30      1.39 o
   1  23   1      116.33      111.87      3.52 o
   2  23   1      202.78      207.41      9.30 o
   3  23   1       27.47       28.49      2.35 o
   4  23   1        0.00       -0.38      1.48 o
  -3  24   1        0.04        0.55      1.26 o
  -2  24   1       45.02       42.03      2.64 o
  -1  24   1       49.71       50.40      2.44 o
   0  24   1      352.33      383.28     11.31 o
   1  24   1       99.94       94.23      3.75 o
   2  24   1      155.51      179.97     10.14 o
   3  24   1       11.50        7.07      2.43 o
  -2  25   1       33.94       30.81      3.20 o
  -1  25   1       32.33       37.04      2.13 o
   0  25   1       49.41       51.15      2.49 o
   1  25   1        2.21        0.79      1.37 o
   2  25   1      182.37      214.76      7.41 o
  -9   0   2      164.83      165.33     47.04 o
  -8   0   2        0.12        1.51      3.40 o
  -7   0   2     2235.30     2551.49     91.06 o
  -6   0   2       31.75       30.66      2.87 o
  -5   0   2     1333.79     1521.07     26.80 o
  -4   0   2     2854.69     3033.79     49.47 o
  -3   0   2      305.03      278.44      3.51 o
  -2   0   2   126971.04   157490.63   4691.95 o
  -1   0   2      847.33      810.71      8.85 o
   0   0   2     6382.01     5455.41    147.06 o
   1   0   2    15138.71    14347.99    243.13 o
   2   0   2     1062.93     1055.82     12.96 o
   3   0   2      374.49      369.91      4.53 o
   4   0   2       54.47       51.54      2.10 o
   5   0   2     1285.83     1422.32     23.77 o
   6   0   2      293.97      277.70     10.25 o
   7   0   2     2804.33     2855.97     91.02 o
   8   0   2       15.35       21.00     11.54 o
   9   0   2        2.66        0.09      3.57 o
  -9   1   2        3.49        2.80      2.75 o
  -8   1   2       22.43       28.50      4.18 o
  -7   1   2       28.98       29.20      3.12 o
  -6   1   2       57.12       54.29      2.79 o
  -5   1   2      482.85      485.42      5.91 o
  -4   1   2     1348.57     1417.62     13.58 o
  -3   1   2     8604.03     8996.92    106.14 o
  -2   1   2    18558.71    18523.17    263.03 o
  -1   1   2     9318.54     9324.56    105.90 o
   0   1   2     4532.48     3930.72     65.93 o
   1   1   2     4899.34     4470.94     45.57 o
   2   1   2     4586.26     4576.12     47.56 o
   3   1   2       18.45       23.74      0.58 o
   4   1   2      129.15      137.10      2.30 o
   5   1   2      123.22      138.53      2.52 o
   6   1   2      789.00      811.51     15.85 o
   7   1   2      152.52      161.25      5.27 o
   8   1   2       33.59       36.86      6.89 o
   9   1   2        0.09       -1.11      2.52 o
  -9   2   2       77.34       91.57      8.16 o
  -8   2   2        0.20        0.40      2.47 o
  -7   2   2     1016.79     1043.25     23.45 o
  -6   2   2       45.58       42.86      3.06 o
  -5   2   2       64.97       69.36      1.65 o
  -4   2   2      317.59      356.63      3.46 o
  -3   2   2       62.36       54.75      0.89 o
  -2   2   2    34070.66    36639.38    600.92 o
  -1   2   2      791.87      808.63      6.42 o
   0   2   2      248.45      251.47      3.26 o
   1   2   2     3397.59     3207.39     31.23 o
   2   2   2      280.47      245.87      2.80 o
   3   2   2      463.12      450.03      4.73 o
   4   2   2        7.65       13.10      0.62 o
   5   2   2      250.69      259.49      4.04 o
   6   2   2       12.10       18.17      2.11 o
   7   2   2      939.55      949.31     22.28 o
   8   2   2       42.09       41.86      7.88 o
   9   2   2        0.12       -0.11      2.90 o
  -9   3   2       13.82        9.25      3.46 o
  -8   3   2        8.88        5.22      2.24 o
  -7   3   2      209.02      214.13      7.02 o
  -6   3   2       31.31       36.01      3.05 o
  -5   3   2       17.84       19.20      1.19 o
  -4   3   2     3630.90     4168.76     45.13 o
  -3   3   2     7078.56     7482.13     88.08 o
  -2   3   2     2524.10     2570.58     24.03 o
  -1   3   2     1597.66     1495.97     12.55 o
   0   3   2      975.17      922.00     11.74 o
   1   3   2     1675.98     1700.02     15.34 o
   2   3   2     1294.77     1238.68     11.13 o
   3   3   2     1258.90     1312.04     13.07 o
   4   3   2      181.90      128.70      2.02 o
   5   3   2        3.21        5.85      0.94 o
   6   3   2      135.01      142.07      4.54 o
   7   3   2      373.81      385.78     11.19 o
   8   3   2        0.41        0.18      1.79 o
   9   3   2       35.15       42.76      6.07 o
  -9   4   2        1.16        2.15      2.51 o
  -8   4   2       58.84       59.24      4.20 o
  -7   4   2      158.69      169.99      6.63 o
  -6   4   2       80.75       88.15      3.90 o
  -5   4   2      229.45      257.98      3.92 o
  -4   4   2      776.00      994.76      9.31 o
  -3   4   2      183.07      155.56      1.66 o
  -2   4   2     8709.40     8857.77     97.84 o
  -1   4   2     1437.55     1427.81     11.71 o
   0   4   2     7991.85     7483.72     83.48 o
   1   4   2       15.32       17.41      1.02 o
   2   4   2      790.57      809.59      7.13 o
   3   4   2     3632.41     3930.95     44.85 o
   4   4   2      708.24      769.14      8.11 o
   5   4   2        9.68        9.48      1.15 o
   6   4   2      828.99      840.23     21.21 o
   7   4   2       55.28       61.02      4.20 o
   8   4   2       66.47       65.71      8.65 o
   9   4   2       19.18       18.25      5.86 o
  -9   5   2       39.74       42.63      5.02 o
  -8   5   2        2.65        6.63      2.78 o
  -7   5   2      134.13      130.67      5.40 o
  -6   5   2      541.07      526.51     11.65 o
  -5   5   2       18.66       27.20      1.39 o
  -4   5   2      185.50      226.57      2.52 o
  -3   5   2     1132.92     1221.51     10.82 o
  -2   5   2     1360.29     1398.94     11.92 o
  -1   5   2     1510.59     1309.10     11.45 o
   0   5   2     9413.77     8461.96    100.81 o
   1   5   2    13549.02    13188.65    171.14 o
   2   5   2      515.62      456.91      4.12 o
   3   5   2      236.75      207.88      2.61 o
   4   5   2     3531.12     4081.72     48.42 o
   5   5   2      101.35       90.39      2.63 o
   6   5   2      639.91      639.75     15.03 o
   7   5   2       10.62       13.48      3.24 o
   8   5   2        0.05        0.73      2.60 o
   9   5   2       52.81       56.50     11.47 o
  -9   6   2        0.64       -0.05      1.43 o
  -8   6   2        8.13        4.05      2.76 o
  -7   6   2       41.19       31.24      3.63 o
  -6   6   2      205.87      212.97      5.86 o
  -5   6   2      699.90      769.57     10.88 o
  -4   6   2     1020.98     1210.72     12.48 o
  -3   6   2       25.09       25.23      0.69 o
  -2   6   2     3165.39     3303.73     32.06 o
  -1   6   2     1564.30     1649.05     15.69 o
   0   6   2     3559.34     3403.61     35.68 o
   1   6   2      100.36       86.44      1.36 o
   2   6   2      988.80      979.81      8.28 o
   3   6   2        1.24        2.83      0.55 o
   4   6   2     5040.49     5723.86     72.00 o
   5   6   2       17.47       17.85      1.58 o
   6   6   2       43.76       42.26      2.50 o
   7   6   2      259.26      259.25      8.86 o
   8   6   2       95.54       93.01     13.55 o
   9   6   2        0.10        0.26      2.13 o
  -9   7   2        0.64        0.59      2.10 o
  -8   7   2       40.08       33.49      3.64 o
  -7   7   2        0.84        1.36      1.83 o
  -6   7   2      144.99      117.94      4.29 o
  -5   7   2      272.63      287.13      4.35 o
  -4   7   2      685.63      702.71      8.14 o
  -3   7   2     2061.97     2253.98     24.07 o
  -2   7   2      338.36      280.49      3.33 o
  -1   7   2      471.29      434.13      4.81 o
   0   7   2     7536.79     7307.66     89.31 o
   1   7   2      515.87      482.97      4.74 o
   2   7   2       38.70       60.62      1.11 o
   3   7   2        2.27        6.03      0.80 o
   4   7   2       11.83        9.66      0.86 o
   5   7   2      111.56      112.88      4.07 o
   6   7   2      386.77      371.20      8.45 o
   7   7   2       35.23       44.97      5.72 o
   8   7   2        3.81        5.32      2.22 o
   9   7   2        0.10        0.59      2.07 o
  -9   8   2        1.30        1.20      2.08 o
  -8   8   2        2.23       -0.79      2.18 o
  -7   8   2       11.06        8.50      2.80 o
  -6   8   2        0.84        2.75      1.41 o
  -5   8   2      847.62      889.21     12.92 o
  -4   8   2      794.94      847.12     10.01 o
  -3   8   2     1754.41     1856.39     20.96 o
  -2   8   2       89.00       80.65      1.43 o
  -1   8   2      867.14      879.69      8.30 o
   0   8   2      292.56      345.55      3.77 o
   1   8   2      382.41      408.75      4.34 o
   2   8   2     1066.41     1053.41      9.79 o
   3   8   2     1595.86     1718.00     17.64 o
   4   8   2       54.53       53.57      1.41 o
   5   8   2      299.14      309.82      7.51 o
   6   8   2        8.81       11.89      1.96 o
   7   8   2      664.70      643.36     18.56 o
   8   8   2        0.10       -0.51      1.89 o
   9   8   2        7.70        3.41      2.63 o
  -9   9   2        3.19        2.67      2.51 o
  -8   9   2       37.65       37.67      4.29 o
  -7   9   2       61.19       71.32      4.84 o
  -6   9   2       22.79       21.44      2.32 o
  -5   9   2       54.29       58.13      2.17 o
  -4   9   2      360.80      391.52      5.54 o
  -3   9   2      290.24      276.90      3.59 o
  -2   9   2      204.60      214.78      2.50 o
  -1   9   2    12799.97    13152.65    190.68 o
   0   9   2     1474.88     1630.36     16.46 o
   1   9   2     2591.60     2503.59     26.07 o
   2   9   2      785.68      777.75      7.97 o
   3   9   2      535.44      580.34      6.89 o
   4   9   2        1.36        0.83      0.71 o
   5   9   2      187.76      180.87      6.05 o
   6   9   2       48.40       45.61      3.77 o
   7   9   2        3.22        5.19      2.70 o
   8   9   2       10.99       10.97      2.58 o
   9   9   2        8.55       10.98      3.30 o
  -9  10   2        5.27       10.00      4.15 o
  -8  10   2        6.08        1.85      2.59 o
  -7  10   2        8.72        4.67      2.64 o
  -6  10   2       35.14       38.76      2.99 o
  -5  10   2      201.63      192.26      4.55 o
  -4  10   2       66.59       75.43      1.86 o
  -3  10   2       71.08       47.60      1.35 o
  -2  10   2       71.27       57.96      1.30 o
  -1  10   2     1258.73     1321.82     13.64 o
   0  10   2      271.99      329.51      3.60 o
   1  10   2       10.72       11.53      0.86 o
   2  10   2     2844.60     2929.61     34.44 o
   3  10   2       77.51       60.14      1.74 o
   4  10   2      189.65      180.12      3.95 o
   5  10   2       71.65       69.76      3.02 o
   6  10   2       31.82       22.22      3.01 o
   7  10   2      103.93      110.72     15.19 o
   8  10   2        8.12        7.11      2.38 o
  -9  11   2        0.16       -0.04      1.76 o
  -8  11   2      143.29      128.82      9.60 o
  -7  11   2      217.93      202.36     10.83 o
  -6  11   2        8.00        6.42      2.52 o
  -5  11   2       23.08       28.29      2.39 o
  -4  11   2      331.04      318.27      8.91 o
  -3  11   2      617.40      636.53     10.38 o
  -2  11   2      373.02      339.38      4.12 o
  -1  11   2     1124.18     1182.38     13.64 o
   0  11   2      408.01      446.01      4.98 o
   1  11   2      719.62      878.78      9.33 o
   2  11   2      212.25      200.67      2.81 o
   3  11   2      136.28      124.19      2.68 o
   4  11   2       29.47       30.74      2.30 o
   5  11   2       16.49       18.18      2.06 o
   6  11   2       18.89       11.68      2.88 o
   7  11   2      283.44      279.14     13.03 o
   8  11   2       17.59       10.88      3.12 o
  -8  12   2       87.45       75.46      8.46 o
  -7  12   2      101.22      110.48      6.77 o
  -6  12   2       89.45       72.35      4.50 o
  -5  12   2      210.75      197.10      6.37 o
  -4  12   2     2808.92     2640.88     84.11 o
  -3  12   2       14.05       10.42      1.27 o
  -2  12   2      216.39      234.97      3.31 o
  -1  12   2      679.33      769.70      9.10 o
   0  12   2     1138.08     1156.15     13.46 o
   1  12   2        3.05        4.91      0.87 o
   2  12   2       84.69       82.95      1.78 o
   3  12   2      140.78      127.92      3.49 o
   4  12   2      175.51      151.92      4.80 o
   5  12   2       41.15       30.50      2.76 o
   6  12   2      113.79       87.93      8.73 o
   7  12   2        4.27        3.89      2.82 o
   8  12   2       60.31       58.84      7.20 o
  -8  13   2       55.13       52.95      6.31 o
  -7  13   2       11.30       11.50      2.85 o
  -6  13   2      198.93      179.60      7.30 o
  -5  13   2      531.31      547.11     12.92 o
  -4  13   2      376.21      369.01      9.18 o
  -3  13   2      328.35      339.58     10.17 o
  -2  13   2       81.67       93.59      2.03 o
  -1  13   2        8.89       15.05      1.12 o
   0  13   2      676.17      515.00      6.66 o
   1  13   2     1707.37     1652.31     20.43 o
   2  13   2       37.46       33.99      1.31 o
   3  13   2        5.90        5.61      1.55 o
   4  13   2      439.31      424.48     10.59 o
   5  13   2       16.86       22.61      2.39 o
   6  13   2      159.46      133.82     14.08 o
   7  13   2       31.69       39.92      4.86 o
   8  13   2       41.43       42.87      3.36 o
  -8  14   2        0.02       -0.40      2.36 o
  -7  14   2       73.67       72.23      5.38 o
  -6  14   2        7.31        6.10      1.95 o
  -5  14   2        1.73        3.52      1.89 o
  -4  14   2      664.15      632.04     15.12 o
  -3  14   2       41.94       38.88      2.87 o
  -2  14   2       90.35       88.21      2.19 o
  -1  14   2      445.70      471.74      6.88 o
   0  14   2      169.98      149.28      3.09 o
   1  14   2      792.32      803.57     12.69 o
   2  14   2      271.99      277.61      4.75 o
   3  14   2      355.40      336.98      7.60 o
   4  14   2     1589.26     1568.46     32.93 o
   5  14   2       72.08       64.40      3.71 o
   6  14   2       53.25       41.84      5.19 o
   7  14   2        3.50        1.49      1.79 o
   8  14   2       61.17       56.83      4.90 o
  -8  15   2       79.94       86.04      8.33 o
  -7  15   2       64.68       60.84      4.49 o
  -6  15   2       79.26       62.29      3.84 o
  -5  15   2       15.55       14.22      2.39 o
  -4  15   2      369.49      363.08      9.64 o
  -3  15   2      700.45      669.93     14.41 o
  -2  15   2      370.18      352.06      6.30 o
  -1  15   2     1091.62     1009.50     15.58 o
   0  15   2       12.75       12.96      1.58 o
   1  15   2       76.52       58.76      2.65 o
   2  15   2      574.45      523.81      9.82 o
   3  15   2      241.46      226.47      5.93 o
   4  15   2      206.88      194.65      6.12 o
   5  15   2       37.52       43.50      2.99 o
   6  15   2       25.39       21.85      3.05 o
   7  15   2      184.17      226.20     10.61 o
  -7  16   2        1.72        0.94      1.40 o
  -6  16   2       40.54       51.50      3.58 o
  -5  16   2        1.88        3.15      1.77 o
  -4  16   2       12.02       11.97      2.55 o
  -3  16   2     1352.44     1327.28     31.34 o
  -2  16   2     1260.86     1222.52     20.52 o
  -1  16   2     1019.08      935.58     16.42 o
   0  16   2     2502.91     2448.43     43.51 o
   1  16   2      568.87      528.26      9.72 o
   2  16   2       58.07       60.70      3.20 o
   3  16   2     3564.20     3625.05     74.76 o
   4  16   2        9.24       11.50      2.15 o
   5  16   2       43.56       46.15      3.08 o
   6  16   2        9.47        8.98      2.63 o
   7  16   2        7.59        4.24      1.62 o
  -7  17   2        2.37        3.56      1.31 o
  -6  17   2        7.49        3.59      1.50 o
  -5  17   2      677.17      659.37     17.75 o
  -4  17   2        3.39        2.92      2.01 o
  -3  17   2       83.21       85.83      4.17 o
  -2  17   2      875.41      836.87     17.20 o
  -1  17   2      314.28      296.41      6.23 o
   0  17   2       86.75       84.93      3.16 o
   1  17   2      954.61      927.33     16.64 o
   2  17   2      514.64      479.87     11.23 o
   3  17   2      570.41      570.49     13.92 o
   4  17   2       89.75       83.13      3.70 o
   5  17   2      343.93      324.91      9.47 o
   6  17   2        3.60        6.01      2.00 o
   7  17   2       24.01       23.61      2.98 o
  -7  18   2        4.21        5.17      3.61 o
  -6  18   2       28.18       26.98      2.20 o
  -5  18   2        0.10        1.26      1.55 o
  -4  18   2        1.21        1.15      1.68 o
  -3  18   2      742.51      735.49     16.82 o
  -2  18   2      259.74      238.74      7.35 o
  -1  18   2      276.92      253.19      6.06 o
   0  18   2      263.14      244.46      5.65 o
   1  18   2        1.15        1.49      1.15 o
   2  18   2       55.48       52.23      3.10 o
   3  18   2      657.29      665.32     15.67 o
   4  18   2       17.11       18.92      2.16 o
   5  18   2      105.72      114.30      4.94 o
   6  18   2        0.12        0.43      1.06 o
  -6  19   2       21.31       19.90      2.13 o
  -5  19   2       15.70       21.29      2.56 o
  -4  19   2       23.13       24.19      3.08 o
  -3  19   2        0.83        1.05      1.62 o
  -2  19   2        7.34        5.26      1.85 o
  -1  19   2        7.08        6.59      1.54 o
   0  19   2       55.67       49.38      2.80 o
   1  19   2      261.39      227.75      5.42 o
   2  19   2       12.48       12.74      2.04 o
   3  19   2       40.99       39.79      3.07 o
   4  19   2       28.04       29.21      2.56 o
   5  19   2      390.95      405.77     11.35 o
   6  19   2       29.92       30.85      2.99 o
  -6  20   2        0.91       -0.12      1.08 o
  -5  20   2       32.87       35.22      2.98 o
  -4  20   2        0.64        2.16      1.98 o
  -3  20   2        0.16        0.32      1.47 o
  -2  20   2       88.29       89.30      4.26 o
  -1  20   2      586.26      525.73     11.26 o
   0  20   2       30.42       26.20      2.24 o
   1  20   2      623.52      596.09     11.93 o
   2  20   2      355.15      393.60      9.38 o
   3  20   2      224.02      235.97      9.34 o
   4  20   2       52.10       49.67      3.56 o
   5  20   2       40.97       40.61      2.45 o
   6  20   2       31.54       31.79      5.08 o
  -5  21   2       15.21       18.46      1.95 o
  -4  21   2       33.77       30.38      3.06 o
  -3  21   2      216.06      227.83      9.84 o
  -2  21   2      340.41      353.37     10.14 o
  -1  21   2        3.29        5.23      1.41 o
   0  21   2      433.43      486.26      9.96 o
   1  21   2        9.36        9.03      1.69 o
   2  21   2        3.40        5.36      1.77 o
   3  21   2       18.97       20.19      2.66 o
   4  21   2       13.00       10.14      1.62 o
   5  21   2        8.33       14.65      2.42 o
  -5  22   2        6.72        4.61      1.73 o
  -4  22   2      228.55      252.10      7.79 o
  -3  22   2       57.60       52.16      3.24 o
  -2  22   2        7.60        3.97      1.97 o
  -1  22   2        0.95        1.31      1.20 o
   0  22   2      352.73      364.04      7.98 o
   1  22   2        6.55        5.62      1.39 o
   2  22   2      415.35      368.20     17.62 o
   3  22   2        6.17        3.78      1.87 o
   4  22   2        0.53        1.85      1.78 o
  -4  23   2       37.08       45.60      3.37 o
  -3  23   2       57.09       55.07      3.73 o
  -2  23   2       20.15       13.89      2.28 o
  -1  23   2       59.08       71.30      3.09 o
   0  23   2       10.03        8.57      1.52 o
   1  23   2       42.15       36.82      2.16 o
   2  23   2       54.94       44.64      3.13 o
   3  23   2        0.30        0.95      1.22 o
   4  23   2        2.84        4.19      2.03 o
  -3  24   2       25.76       17.06      3.08 o
  -2  24   2        5.04        5.82      1.65 o
  -1  24   2        2.34        2.26      1.16 o
   0  24   2       24.74       26.15      1.77 o
   1  24   2       16.33       22.50      2.24 o
   2  24   2        3.69        4.59      1.58 o
   3  24   2       12.88       18.39      2.60 o
  -2  25   2       20.87       36.55      2.67 o
  -1  25   2       47.61       48.85      2.90 o
   0  25   2       65.89       72.24      3.77 o
   1  25   2        1.61       -0.24      1.09 o
   2  25   2        0.06        2.04      1.63 o
  -9   1   3        6.09        6.73      2.98 o
  -8   1   3       17.74       26.64      4.21 o
  -7   1   3       26.03       29.70      3.47 o
  -6   1   3      526.24      533.69     11.00 o
  -5   1   3      421.60      464.42      6.37 o
  -4   1   3     1343.80     1289.57     12.10 o
  -3   1   3        5.92        9.45      0.66 o
  -2   1   3     5950.44     5774.11     63.43 o
  -1   1   3    12652.12    11957.14    149.05 o
   0   1   3     2282.86     2189.25     23.43 o
   1   1   3     3659.80     3481.90     33.76 o
   2   1   3     1757.13     1805.28     17.39 o
   3   1   3     2113.16     2222.76     22.73 o
   4   1   3       77.02       68.97      1.81 o
   5   1   3      324.41      328.12      5.20 o
   6   1   3       23.04       26.07      2.53 o
   7   1   3      172.19      171.31      5.88 o
   8   1   3      154.48      152.06     15.42 o
   9   1   3       20.65       24.85      6.14 o
  -9   2   3       58.52       81.40      6.65 o
  -8   2   3       47.93       50.48      4.67 o
  -7   2   3      982.58     1041.98     23.23 o
  -6   2   3       66.78       64.54      3.34 o
  -5   2   3       19.61       18.50      1.19 o
  -4   2   3     3699.43     4264.21     46.63 o
  -3   2   3      917.60      936.24      8.40 o
  -2   2   3     5676.16     5791.30     64.17 o
  -1   2   3     4135.29     3870.48     37.15 o
   0   2   3     4729.36     4219.37     43.16 o
   1   2   3        8.73       10.65      0.73 o
   2   2   3     1242.44     1183.06     10.67 o
   3   2   3      209.24      229.89      2.68 o
   4   2   3      397.54      361.14      4.60 o
   5   2   3       97.66      110.50      2.50 o
   6   2   3       36.36       37.92      2.84 o
   7   2   3      273.13      289.62      8.62 o
   8   2   3       55.81       57.53      8.61 o
   9   2   3        0.74       -0.40      2.46 o
  -9   3   3        0.35        0.16      1.86 o
  -8   3   3        5.91        6.86      2.24 o
  -7   3   3       16.86       22.36      2.96 o
  -6   3   3      204.65      210.61      5.71 o
  -5   3   3      145.50      167.00      3.23 o
  -4   3   3     2617.12     2707.78     28.63 o
  -3   3   3      806.67      835.71      7.37 o
  -2   3   3      932.38      938.19      8.46 o
  -1   3   3     2704.56     2816.12     25.73 o
   0   3   3     6460.28     5726.43     71.92 o
   1   3   3     8334.83     8034.61     94.94 o
   2   3   3     1579.09     1668.03     15.39 o
   3   3   3      220.70      228.52      2.61 o
   4   3   3      134.25      152.75      2.31 o
   5   3   3      164.00      166.58      3.30 o
   6   3   3     1142.80     1164.82     22.08 o
   7   3   3        4.89        5.72      2.04 o
   8   3   3      159.17      144.52     11.95 o
   9   3   3      104.30      130.22     10.07 o
  -9   4   3       10.76        9.68      3.25 o
  -8   4   3        2.87        2.51      1.87 o
  -7   4   3      164.65      191.68      6.28 o
  -6   4   3        8.75        8.64      1.84 o
  -5   4   3      689.51      767.46     10.73 o
  -4   4   3     1195.60     1534.21     15.61 o
  -3   4   3        9.38        9.82      0.51 o
  -2   4   3     2080.54     2125.99     18.56 o
  -1   4   3     1420.23     1481.85     15.84 o
   0   4   3    18945.44    17596.67    242.91 o
   1   4   3      836.22      834.28      7.72 o
   2   4   3     1453.90     1480.41     14.36 o
   3   4   3       94.49      150.66      2.12 o
   4   4   3     1167.94     1285.28     14.32 o
   5   4   3      237.79      246.71      4.96 o
   6   4   3       75.76       83.15      3.58 o
   7   4   3       29.02       30.82      3.20 o
   8   4   3        4.84        5.99      2.46 o
   9   4   3        5.31        8.06      4.23 o
  -9   5   3        5.00        3.79      1.83 o
  -8   5   3        3.69        2.85      1.93 o
  -7   5   3       35.64       40.59      3.47 o
  -6   5   3        7.22        9.28      2.22 o
  -5   5   3       28.04       26.47      1.35 o
  -4   5   3      259.03      320.56      3.60 o
  -3   5   3      504.47      519.64      5.07 o
  -2   5   3     1888.11     1929.94     16.88 o
  -1   5   3      939.24      939.93      9.12 o
   0   5   3     1702.47     1657.38     16.03 o
   1   5   3     2736.60     2802.23     27.21 o
   2   5   3     3409.77     3446.86     35.51 o
   3   5   3      194.79      163.35      2.14 o
   4   5   3     5741.09     6482.59     87.47 o
   5   5   3       19.33       28.89      2.26 o
   6   5   3      293.10      258.13      6.72 o
   7   5   3       28.07       30.26      3.74 o
   8   5   3        1.45        1.43      2.02 o
   9   5   3        0.30        2.51      3.59 o
  -9   6   3      173.88      155.83      6.95 o
  -8   6   3       41.18       43.12      3.75 o
  -7   6   3      135.13      130.76      5.79 o
  -6   6   3      185.29      208.33      6.01 o
  -5   6   3      959.53     1079.20     13.77 o
  -4   6   3      229.89      244.66      2.99 o
  -3   6   3     1743.39     1916.21     18.41 o
  -2   6   3       45.22       35.65      0.96 o
  -1   6   3       75.32       82.08      1.27 o
   0   6   3      520.53      490.68      4.60 o
   1   6   3     3497.67     3530.26     35.20 o
   2   6   3       19.29       25.94      0.88 o
   3   6   3      424.09      550.83      5.62 o
   4   6   3      578.11      625.18      6.85 o
   5   6   3      580.85      634.39     12.24 o
   6   6   3       10.39       14.85      2.18 o
   7   6   3        4.88        5.71      2.83 o
   8   6   3        4.88        5.66      2.39 o
   9   6   3        0.11        0.04      2.43 o
  -9   7   3        0.19       -0.01      1.41 o
  -8   7   3        3.68        6.53      3.16 o
  -7   7   3      479.48      478.69     12.10 o
  -6   7   3      874.99      929.28     23.71 o
  -5   7   3      134.75      139.10      2.48 o
  -4   7   3       63.54       81.25      1.50 o
  -3   7   3     5993.69     6462.66     76.34 o
  -2   7   3     2777.14     3024.06     30.74 o
  -1   7   3     5712.66     5360.23     55.82 o
   0   7   3     3760.27     3575.84     37.87 o
   1   7   3       36.69       29.36      0.93 o
   2   7   3    11356.53    11427.82    152.19 o
   3   7   3      264.67      304.33      3.73 o
   4   7   3      833.44      876.04      9.86 o
   5   7   3       45.57       49.49      2.97 o
   6   7   3        5.90        4.61      1.88 o
   7   7   3       28.97       24.86      4.87 o
   8   7   3        0.83        1.04      2.07 o
   9   7   3       11.72       20.40      5.35 o
  -9   8   3       21.34       16.63      6.31 o
  -8   8   3       41.91       36.15      4.34 o
  -7   8   3       68.94       72.90      3.81 o
  -6   8   3       22.18       26.42      2.63 o
  -5   8   3        0.63        0.75      0.55 o
  -4   8   3      355.03      351.88      5.43 o
  -3   8   3     2075.69     2059.31     20.47 o
  -2   8   3      949.56      856.01      8.45 o
  -1   8   3     1616.11     1710.51     16.81 o
   0   8   3     3677.20     3756.61     41.34 o
   1   8   3     3805.69     3837.19     42.78 o
   2   8   3     2793.11     2845.41     29.59 o
   3   8   3     1013.72     1065.93     14.58 o
   4   8   3      881.26      951.62     11.61 o
   5   8   3      536.60      538.00     12.05 o
   6   8   3       92.52       90.47      4.05 o
   7   8   3      148.72      151.78     13.57 o
   8   8   3       77.87       71.80     11.75 o
   9   8   3       20.33       22.47      3.48 o
  -9   9   3        0.47       -0.69      2.02 o
  -8   9   3       43.26       32.02      4.95 o
  -7   9   3        0.68        0.89      1.47 o
  -6   9   3      250.69      261.01      7.33 o
  -5   9   3       19.41       19.35      1.41 o
  -4   9   3      648.32      675.71      9.32 o
  -3   9   3      408.91      444.19      6.69 o
  -2   9   3       17.03       13.89      0.72 o
  -1   9   3     1537.06     1675.58     17.63 o
   0   9   3      318.40      395.69      4.24 o
   1   9   3      446.14      442.16      4.92 o
   2   9   3      271.29      271.41      3.29 o
   3   9   3      225.91      224.62      3.38 o
   4   9   3       17.62       18.14      1.39 o
   5   9   3       90.33       93.84      4.46 o
   6   9   3      273.00      225.22      9.37 o
   7   9   3      114.41      112.06     10.44 o
   8   9   3      107.34      104.97     10.74 o
  -9  10   3       15.61        5.49      2.94 o
  -8  10   3        0.38        0.61      2.58 o
  -7  10   3      268.21      243.96     10.44 o
  -6  10   3      107.76      100.48      5.55 o
  -5  10   3      132.45      116.20      3.78 o
  -4  10   3     1229.96     1169.30     22.52 o
  -3  10   3     1403.15     1492.19     22.69 o
  -2  10   3      146.36      149.78      1.99 o
  -1  10   3     6422.62     7028.25     97.01 o
   0  10   3       85.67      101.05      1.66 o
   1  10   3       87.69       73.82      1.48 o
   2  10   3      573.68      565.71      6.21 o
   3  10   3       38.39       54.31      1.70 o
   4  10   3        0.79        1.66      1.12 o
   5  10   3       73.55       72.99      4.26 o
   6  10   3       10.23        4.83      2.01 o
   7  10   3        0.88        0.24      1.74 o
   8  10   3        0.88        0.11      2.33 o
  -9  11   3       17.21        6.09      3.72 o
  -8  11   3       13.78        5.56      4.60 o
  -7  11   3        3.90        3.13      2.79 o
  -6  11   3        8.40        6.69      3.27 o
  -5  11   3       95.77       93.02      3.64 o
  -4  11   3        7.04        6.43      1.06 o
  -3  11   3       76.10       66.76      2.10 o
  -2  11   3     2183.80     2416.82     28.43 o
  -1  11   3     1668.66     1656.47     18.84 o
   0  11   3       14.06       16.03      0.80 o
   1  11   3     5689.73     6161.48     78.36 o
   2  11   3        3.65        3.71      0.68 o
   3  11   3      145.31      146.18      2.96 o
   4  11   3        0.68        1.58      1.28 o
   5  11   3      664.14      637.07     27.35 o
   6  11   3      507.25      508.80     20.35 o
   7  11   3       39.47       36.33      4.15 o
   8  11   3        0.53        0.44      1.64 o
  -8  12   3       51.22       49.32      6.15 o
  -7  12   3        4.90        5.16      2.73 o
  -6  12   3        7.39       14.37      2.75 o
  -5  12   3       47.96       44.81      3.41 o
  -4  12   3     1083.28      994.69     29.32 o
  -3  12   3       77.65       74.86      3.02 o
  -2  12   3       58.57       49.94      1.44 o
  -1  12   3      212.44      201.04      3.16 o
   0  12   3      657.49      679.09      7.89 o
   1  12   3      105.88       99.06      1.84 o
   2  12   3      334.92      336.34      4.67 o
   3  12   3      991.54      957.24     14.86 o
   4  12   3       28.43       25.44      2.44 o
   5  12   3       18.88       17.76      2.78 o
   6  12   3        2.91        6.22      2.38 o
   7  12   3       97.86       97.87      6.13 o
   8  12   3       37.83       37.01      5.32 o
  -8  13   3        6.19        5.05      4.24 o
  -7  13   3       46.29       31.06      4.10 o
  -6  13   3      178.19      160.68      8.27 o
  -5  13   3       89.12       86.27      4.04 o
  -4  13   3        7.85        5.44      1.92 o
  -3  13   3      456.45      437.70      9.39 o
  -2  13   3     1218.11     1114.39     18.70 o
  -1  13   3      149.58      106.14      2.19 o
   0  13   3      435.00      378.52      4.96 o
   1  13   3     1949.60     1954.41     24.92 o
   2  13   3      114.26      109.24      2.63 o
   3  13   3     1540.73     1454.55     27.30 o
   4  13   3       52.10       51.38      3.36 o
   5  13   3        3.74        2.09      1.70 o
   6  13   3      239.20      255.79      9.56 o
   7  13   3        0.44        0.80      1.62 o
   8  13   3       59.44       46.27      3.32 o
  -8  14   3       50.41       50.13     13.54 o
  -7  14   3       18.28       12.15      5.03 o
  -6  14   3      143.13      144.42      7.02 o
  -5  14   3        5.51        4.89      1.83 o
  -4  14   3       86.74       80.31      5.35 o
  -3  14   3       80.69       71.62      3.84 o
  -2  14   3      484.44      498.97      8.27 o
  -1  14   3      771.21      733.65     10.66 o
   0  14   3      589.18      591.99      8.77 o
   1  14   3       42.75       30.69      1.76 o
   2  14   3      110.82      108.11      3.00 o
   3  14   3      121.65      120.32      4.19 o
   4  14   3     1445.97     1377.58     30.44 o
   5  14   3      320.35      280.16     12.55 o
   6  14   3      365.97      326.12     11.11 o
   7  14   3      263.11      256.39     12.00 o
  -8  15   3      112.68      108.48      7.67 o
  -7  15   3        0.35        1.46      2.11 o
  -6  15   3       19.30       11.58      2.69 o
  -5  15   3      447.25      464.45     12.85 o
  -4  15   3      177.40      175.34      6.35 o
  -3  15   3        0.32        1.84      1.56 o
  -2  15   3        8.66        7.40      1.53 o
  -1  15   3      747.51      736.08     12.04 o
   0  15   3      222.38      208.52      4.88 o
   1  15   3     1989.14     1891.39     34.40 o
   2  15   3     2950.28     2827.38     92.58 o
   3  15   3      846.02      842.97     16.71 o
   4  15   3       20.57       21.32      2.32 o
   5  15   3      695.44      632.08     22.81 o
   6  15   3      211.12      219.91      8.48 o
   7  15   3        1.62        0.70      1.29 o
  -7  16   3        9.06       10.01      3.00 o
  -6  16   3        0.53        1.24      1.24 o
  -5  16   3       29.82       30.52      2.79 o
  -4  16   3        2.41        3.74      1.64 o
  -3  16   3      101.06      103.46      4.51 o
  -2  16   3      120.92      113.44      3.69 o
  -1  16   3        7.97        8.39      1.59 o
   0  16   3        4.50        6.51      1.68 o
   1  16   3       53.18       48.22      2.41 o
   2  16   3     2495.71     2620.88     59.68 o
   3  16   3      297.50      313.68      7.19 o
   4  16   3      800.25      795.66     19.64 o
   5  16   3       40.09       37.39      2.96 o
   6  16   3      127.79      128.24      6.36 o
   7  16   3      111.16      113.03      6.34 o
  -7  17   3        6.82        4.30      2.80 o
  -6  17   3        2.56        6.29      1.88 o
  -5  17   3      246.88      269.72      8.94 o
  -4  17   3       13.30       13.04      2.23 o
  -3  17   3       28.49       30.46      3.16 o
  -2  17   3      385.68      392.11      8.23 o
  -1  17   3      201.12      170.02      4.57 o
   0  17   3       24.24       31.10      2.64 o
   1  17   3        8.17        8.38      2.00 o
   2  17   3        8.57        9.56      2.19 o
   3  17   3      132.31      128.63      4.45 o
   4  17   3        3.06        5.72      1.60 o
   5  17   3        5.02        6.92      1.59 o
   6  17   3      122.89      120.41      6.82 o
   7  17   3        9.86       10.90      4.37 o
  -7  18   3        3.71        2.69      2.53 o
  -6  18   3      247.87      238.62      8.99 o
  -5  18   3        7.87        7.92      2.08 o
  -4  18   3        0.00        0.08      1.38 o
  -3  18   3      166.11      163.96      5.55 o
  -2  18   3       84.52       88.95      4.54 o
  -1  18   3      478.08      407.50      9.00 o
   0  18   3      218.07      227.52      5.75 o
   1  18   3     1138.65     1142.26     21.57 o
   2  18   3        6.68       10.21      2.34 o
   3  18   3      132.02      131.94      4.94 o
   4  18   3       50.16       49.49      3.09 o
   5  18   3        1.10        1.56      1.20 o
   6  18   3        1.40        0.41      1.23 o
  -6  19   3       10.58        9.92      2.03 o
  -5  19   3        2.37        1.54      1.58 o
  -4  19   3       19.06       21.68      2.81 o
  -3  19   3       77.70       76.45      3.69 o
  -2  19   3      589.96      639.71     15.74 o
  -1  19   3      271.04      241.86      6.10 o
   0  19   3       13.26       19.39      2.16 o
   1  19   3       29.29       23.44      2.21 o
   2  19   3      260.33      262.11      7.65 o
   3  19   3       39.34       40.35      3.75 o
   4  19   3        0.49        1.56      1.60 o
   5  19   3      199.10      203.65      6.51 o
   6  19   3       25.03       24.43      2.67 o
  -6  20   3        6.60        2.58      3.38 o
  -5  20   3        4.74        5.07      1.65 o
  -4  20   3        3.37        5.02      1.91 o
  -3  20   3       26.33       25.23      2.81 o
  -2  20   3        1.93        4.18      2.09 o
  -1  20   3       19.44       12.44      1.83 o
   0  20   3       50.69       48.10      2.75 o
   1  20   3      647.91      625.18     13.03 o
   2  20   3       18.05       21.43      2.58 o
   3  20   3      192.99      191.80      6.96 o
   4  20   3      432.62      435.24     11.30 o
   5  20   3       73.98       71.71      3.74 o
  -5  21   3        0.05       -0.31      1.06 o
  -4  21   3       16.48       25.13      3.10 o
  -3  21   3       27.07       28.06      2.80 o
  -2  21   3      373.29      362.26     10.80 o
  -1  21   3       28.79       23.62      2.48 o
   0  21   3      121.35      108.59      3.91 o
   1  21   3       52.11       62.82      3.36 o
   2  21   3        6.47        6.46      1.98 o
   3  21   3       31.01       31.52      3.06 o
   4  21   3        2.02        2.74      1.56 o
   5  21   3       20.88       29.02      4.11 o
  -5  22   3       56.49       76.16      4.48 o
  -4  22   3       24.18       29.52      3.38 o
  -3  22   3       20.97       19.85      2.78 o
  -2  22   3       44.25       40.09      3.33 o
  -1  22   3        0.24        1.08      1.30 o
   0  22   3       69.48       71.11      2.89 o
   1  22   3       36.33       29.20      2.22 o
   2  22   3        0.16       -0.03      1.09 o
   3  22   3        0.90        1.27      1.40 o
   4  22   3       45.64       59.23      3.60 o
  -4  23   3       47.12       45.52      3.52 o
  -3  23   3       88.81       96.17      6.57 o
  -2  23   3      284.50      292.50      8.70 o
  -1  23   3      114.54      114.35      4.31 o
   0  23   3       14.05        9.50      1.62 o
   1  23   3        0.65        0.18      1.00 o
   2  23   3       68.67       84.05      3.81 o
   3  23   3       68.06       74.88      4.98 o
  -3  24   3       32.05       39.18      3.44 o
  -2  24   3      158.36      191.06      8.95 o
  -1  24   3      155.83      157.57      4.54 o
   0  24   3      147.99      172.01      6.76 o
   1  24   3       17.20       12.14      1.83 o
   2  24   3      407.61      503.06     13.91 o
   3  24   3        0.49        0.63      1.38 o
  -2  25   3        3.65        3.04      1.65 o
  -1  25   3        4.48        3.55      1.31 o
   0  25   3       91.79      104.92      3.75 o
   1  25   3       46.31       54.92      3.29 o
  -9   0   4      189.89      237.22     13.08 o
  -8   0   4      156.75      173.45      9.45 o
  -7   0   4      155.32      172.17     10.33 o
  -6   0   4      428.74      465.16     12.17 o
  -5   0   4      272.70      301.09      6.24 o
  -4   0   4     2528.13     2625.77     42.05 o
  -3   0   4       36.92       30.01      1.40 o
  -2   0   4     4661.01     4676.67     71.31 o
  -1   0   4     4509.01     4330.09     60.56 o
   0   0   4    57706.70    58468.74   1604.36 o
   1   0   4     4472.60     4354.23     62.12 o
   2   0   4     5273.12     5086.57     81.39 o
   3   0   4        2.90        8.35      1.21 o
   4   0   4      500.13      511.38      9.68 o
   5   0   4        5.81        7.15      1.72 o
   6   0   4      309.14      357.04     12.43 o
   7   0   4        5.08        4.32      2.61 o
   8   0   4        3.10        0.60      1.85 o
   9   0   4       16.73       14.16      6.81 o
  -9   1   4        2.18        2.25      2.07 o
  -8   1   4       27.94       31.23      3.61 o
  -7   1   4      414.28      450.28     12.14 o
  -6   1   4      112.07      115.69      3.94 o
  -5   1   4     6002.32     6803.56    104.31 o
  -4   1   4     6240.98     6835.63     90.90 o
  -3   1   4      263.50      358.54      3.61 o
  -2   1   4        7.76        7.07      0.47 o
  -1   1   4       21.82       35.37      0.96 o
   0   1   4      357.02      379.63      3.81 o
   1   1   4      903.73      882.75      7.79 o
   2   1   4     2602.94     2662.17     26.42 o
   3   1   4      360.52      367.65      4.21 o
   4   1   4      176.87      163.13      2.90 o
   5   1   4        1.97        4.26      1.07 o
   6   1   4      103.45      107.51      4.54 o
   7   1   4      190.96      205.35      7.12 o
   8   1   4        3.29        1.60      1.46 o
   9   1   4       31.51       33.69      7.84 o
  -9   2   4        0.04        0.23      1.55 o
  -8   2   4        3.81        5.86      2.29 o
  -7   2   4      318.65      293.51      8.63 o
  -6   2   4      437.88      486.77      9.75 o
  -5   2   4      805.45      831.31     10.74 o
  -4   2   4    12162.43    13215.01    214.39 o
  -3   2   4     1919.30     2106.48     21.99 o
  -2   2   4     1967.63     1943.93     17.75 o
  -1   2   4     1292.81     1204.63     12.41 o
   0   2   4    33792.96    32251.54    549.86 o
   1   2   4     4136.77     3987.76     38.59 o
   2   2   4     1993.27     2031.38     20.13 o
   3   2   4     1648.82     1712.45     17.20 o
   4   2   4      533.57      531.64      6.50 o
   5   2   4        1.48        2.01      0.91 o
   6   2   4      236.12      224.37      5.90 o
   7   2   4        4.95        4.09      2.10 o
   8   2   4       14.13       15.69      3.29 o
   9   2   4       60.59       66.09     10.89 o
  -9   3   4        2.13        1.09      2.33 o
  -8   3   4        3.53        3.57      2.84 o
  -7   3   4       11.49       12.47      2.75 o
  -6   3   4      439.89      460.85      9.21 o
  -5   3   4      990.73     1133.95     15.12 o
  -4   3   4      229.70      215.09      2.56 o
  -3   3   4     1822.82     1928.46     19.29 o
  -2   3   4      277.92      267.19      2.71 o
  -1   3   4      473.43      445.41      4.28 o
   0   3   4     9697.18     8916.03    104.68 o
   1   3   4     4208.91     4185.04     42.54 o
   2   3   4     1348.39     1278.42     12.69 o
   3   3   4      150.95      109.38      1.71 o
   4   3   4      172.84      183.67      2.61 o
   5   3   4       84.75       89.02      3.11 o
   6   3   4      281.61      276.20      6.79 o
   7   3   4       43.57       45.07      3.95 o
   8   3   4        7.21        4.48      2.32 o
   9   3   4       49.85       53.21      7.63 o
  -9   4   4       81.32       81.06      5.64 o
  -8   4   4       38.97       40.05      3.10 o
  -7   4   4     2448.56     2550.43     54.90 o
  -6   4   4       46.15       48.19      2.80 o
  -5   4   4       67.04       68.04      2.13 o
  -4   4   4     1792.16     1865.50     19.81 o
  -3   4   4       56.14       53.05      1.00 o
  -2   4   4     3581.13     3580.32     35.98 o
  -1   4   4     1931.37     1874.17     18.31 o
   0   4   4     4173.67     3828.72     38.95 o
   1   4   4      195.79      163.29      2.13 o
   2   4   4     1071.91     1059.04     10.49 o
   3   4   4     1137.25     1176.08     11.71 o
   4   4   4     2613.14     2832.29     32.53 o
   5   4   4      401.20      428.49      7.61 o
   6   4   4      402.85      421.70     10.37 o
   7   4   4       43.30       44.01      6.20 o
   8   4   4        0.16        0.50      1.73 o
   9   4   4        0.12        1.50      4.91 o
  -9   5   4        1.12        1.34      1.96 o
  -8   5   4        5.70        7.58      2.26 o
  -7   5   4      286.86      271.81      7.65 o
  -6   5   4      284.89      282.50      6.71 o
  -5   5   4      351.26      403.53      6.04 o
  -4   5   4      514.67      543.91      5.83 o
  -3   5   4      521.38      576.12      5.63 o
  -2   5   4      170.22      161.03      1.65 o
  -1   5   4     1188.68     1156.07     11.09 o
   0   5   4    20374.21    19181.13    279.61 o
   1   5   4     2744.94     2920.72     28.79 o
   2   5   4     1198.74     1209.46     11.88 o
   3   5   4      227.97      213.27      2.70 o
   4   5   4     1710.03     1766.72     20.40 o
   5   5   4        0.48        1.09      1.00 o
   6   5   4      221.76      229.33      6.92 o
   7   5   4       52.28       48.34      6.72 o
   8   5   4       12.21        8.10      2.58 o
   9   5   4       82.55       98.80     11.73 o
  -9   6   4        0.17       -0.86      1.47 o
  -8   6   4       35.29       36.14      4.02 o
  -7   6   4      262.62      276.59      7.31 o
  -6   6   4       47.92       71.92      3.53 o
  -5   6   4      329.60      363.19      6.07 o
  -4   6   4      397.49      380.92      4.31 o
  -3   6   4     5419.89     5867.81     72.42 o
  -2   6   4     1476.59     1485.83     13.94 o
  -1   6   4      324.88      268.63      2.79 o
   0   6   4     4257.87     4086.74     44.01 o
   1   6   4      370.17      419.32      4.02 o
   2   6   4      632.02      700.94      6.98 o
   3   6   4     3816.20     4315.08     51.71 o
   4   6   4       11.55        8.84      0.89 o
   5   6   4       44.35       53.15      3.41 o
   6   6   4       47.86       48.62      3.23 o
   7   6   4      393.18      385.44     13.20 o
   8   6   4        0.06       -0.35      1.72 o
   9   6   4       16.06       21.31      5.16 o
  -9   7   4        4.83        2.88      2.11 o
  -8   7   4       67.83       61.95      4.55 o
  -7   7   4       53.47       55.86      3.37 o
  -6   7   4      104.66      112.50      4.26 o
  -5   7   4      137.14      148.56      3.02 o
  -4   7   4       11.53       17.90      0.82 o
  -3   7   4      219.43      182.89      2.35 o
  -2   7   4      387.91      376.11      4.11 o
  -1   7   4      526.34      487.16      4.21 o
   0   7   4       76.77       56.79      1.00 o
   1   7   4      927.15      823.07      7.99 o
   2   7   4     1017.45     1101.50     10.61 o
   3   7   4      869.63      825.23      8.95 o
   4   7   4        7.56        5.59      0.84 o
   5   7   4      608.17      631.04     14.92 o
   6   7   4        7.46        7.82      2.40 o
   7   7   4       70.16       63.05      8.50 o
   8   7   4        0.19        0.19      1.56 o
  -9   8   4        5.66        0.58      1.91 o
  -8   8   4        0.76        0.15      1.63 o
  -7   8   4        1.55        0.57      1.51 o
  -6   8   4       14.02       15.85      2.37 o
  -5   8   4        2.94        1.89      0.91 o
  -4   8   4      271.06      242.84      3.08 o
  -3   8   4      355.74      352.55      3.88 o
  -2   8   4      329.15      296.16      3.01 o
  -1   8   4     2340.16     2385.97     23.13 o
   0   8   4     7459.42     7361.97     92.24 o
   1   8   4      397.25      416.75      4.08 o
   2   8   4     3849.64     4120.29     44.89 o
   3   8   4      177.34      175.14      2.72 o
   4   8   4       23.47       28.42      1.52 o
   5   8   4      181.51      173.00      6.15 o
   6   8   4       31.63       27.61      3.11 o
   7   8   4        3.94        2.73      2.06 o
   8   8   4        0.41        0.91      1.98 o
  -9   9   4        4.19        0.29      1.61 o
  -8   9   4       33.35       20.41      3.77 o
  -7   9   4       22.21       24.84      3.09 o
  -6   9   4        2.43        4.28      1.68 o
  -5   9   4      215.54      226.02      5.19 o
  -4   9   4      207.46      211.26      4.07 o
  -3   9   4     1567.09     1566.55     21.95 o
  -2   9   4      655.86      617.61      6.29 o
  -1   9   4       47.82       54.40      1.19 o
   0   9   4     4818.88     5171.63     62.48 o
   1   9   4      540.65      538.35      5.79 o
   2   9   4      387.23      404.68      4.88 o
   3   9   4      933.73      957.88     15.04 o
   4   9   4      453.20      423.51      8.71 o
   5   9   4       53.57       54.57      3.67 o
   6   9   4        9.05       13.38      2.58 o
   7   9   4       10.82       10.40      3.59 o
   8   9   4       43.84       47.08      5.19 o
  -9  10   4       24.93       27.30      4.76 o
  -8  10   4       57.14       43.42      7.52 o
  -7  10   4        0.34        0.27      1.63 o
  -6  10   4      629.95      588.23     25.22 o
  -5  10   4      542.65      482.61     17.77 o
  -4  10   4     1526.38     1494.85     30.68 o
  -3  10   4       11.13        8.49      0.91 o
  -2  10   4      184.69      146.57      2.22 o
  -1  10   4       90.73       68.25      1.61 o
   0  10   4      190.10      174.24      2.40 o
   1  10   4      278.64      301.68      3.55 o
   2  10   4     1189.51     1272.31     14.01 o
   3  10   4        9.06       12.31      1.24 o
   4  10   4      185.04      185.29      4.51 o
   5  10   4      111.78      103.80      5.18 o
   6  10   4       75.28       67.25      4.47 o
   7  10   4       46.61       48.87      3.74 o
   8  10   4        6.23        3.96      2.34 o
  -8  11   4        4.80        1.55      2.96 o
  -7  11   4       16.72       14.76      2.86 o
  -6  11   4       92.87       96.29      5.08 o
  -5  11   4        1.83        2.63      1.19 o
  -4  11   4      505.57      478.74     14.46 o
  -3  11   4      356.64      400.28      6.94 o
  -2  11   4      361.84      367.13      4.79 o
  -1  11   4       23.24       28.55      1.08 o
   0  11   4      996.50      906.61      9.63 o
   1  11   4       47.51       56.10      1.25 o
   2  11   4      155.23      159.58      2.65 o
   3  11   4      283.98      265.02      5.06 o
   4  11   4      114.76      123.34      3.95 o
   5  11   4      462.94      450.99     13.71 o
   6  11   4        0.40        1.61      1.81 o
   7  11   4        7.40        6.98      2.13 o
   8  11   4       42.47       36.66      5.25 o
  -8  12   4        0.03       -0.72      4.12 o
  -7  12   4      111.59      104.28      9.15 o
  -6  12   4        1.33        3.93      3.52 o
  -5  12   4       52.44       44.91      3.14 o
  -4  12   4        0.20        2.25      1.40 o
  -3  12   4      183.66      164.73      4.97 o
  -2  12   4      136.72      126.74      2.46 o
  -1  12   4      767.56      680.26      8.34 o
   0  12   4       87.01      101.92      2.09 o
   1  12   4       18.74       19.24      0.89 o
   2  12   4      490.59      438.68      6.00 o
   3  12   4      389.42      362.24      7.10 o
   4  12   4      156.49      153.04      4.38 o
   5  12   4        0.29        1.53      1.48 o
   6  12   4      244.04      207.65     10.30 o
   7  12   4        0.72       -0.35      1.50 o
   8  12   4        4.42        2.69      1.82 o
  -8  13   4       11.39       11.61      2.34 o
  -7  13   4       23.05       15.62      6.79 o
  -6  13   4      119.82      101.58     10.96 o
  -5  13   4      718.82      651.12     34.12 o
  -4  13   4      183.68      172.79      5.97 o
  -3  13   4      452.91      468.61     12.00 o
  -2  13   4        0.99        2.11      0.92 o
  -1  13   4      198.34      179.26      3.37 o
   0  13   4      946.24      946.35     11.39 o
   1  13   4      236.94      284.42      5.01 o
   2  13   4       17.03       12.59      1.36 o
   3  13   4       93.80       85.98      3.18 o
   4  13   4      432.52      427.24      9.70 o
   5  13   4      540.44      486.77     17.66 o
   6  13   4       26.68       26.70      3.66 o
   7  13   4       22.25       22.50      3.08 o
  -8  14   4       40.13       43.63      6.60 o
  -7  14   4        0.58        1.54      2.25 o
  -6  14   4      200.17      166.14     15.65 o
  -5  14   4      131.01      134.75      5.30 o
  -4  14   4      309.36      301.53     10.93 o
  -3  14   4      459.73      427.65     10.05 o
  -2  14   4       56.41       63.44      2.88 o
  -1  14   4      550.74      550.58      8.71 o
   0  14   4       37.86       37.46      1.94 o
   1  14   4     2634.70     2473.49     43.89 o
   2  14   4       41.84       44.22      2.62 o
   3  14   4     1604.93     1541.08     30.38 o
   4  14   4      247.28      230.13      6.43 o
   5  14   4       42.63       41.44      2.93 o
   6  14   4       10.33       13.26      2.46 o
   7  14   4        9.78        4.83      1.69 o
  -8  15   4        2.44        1.21      3.44 o
  -7  15   4       48.74       48.80      4.68 o
  -6  15   4        1.63        0.54      1.57 o
  -5  15   4      725.99      676.72     26.44 o
  -4  15   4      200.94      200.07      8.08 o
  -3  15   4        3.59        3.91      2.05 o
  -2  15   4      626.09      602.71     13.20 o
  -1  15   4       54.21       48.56      2.36 o
   0  15   4        6.88        7.89      1.66 o
   1  15   4       43.74       38.50      2.43 o
   2  15   4       11.11       13.02      2.26 o
   3  15   4      360.62      360.15      8.47 o
   4  15   4       11.70       13.15      2.13 o
   5  15   4     1211.12     1198.32     40.80 o
   6  15   4        3.29        4.90      1.70 o
   7  15   4        4.24        3.75      1.55 o
  -7  16   4        5.79        9.56      2.88 o
  -6  16   4        5.25        3.23      1.64 o
  -5  16   4       11.21       15.04      2.32 o
  -4  16   4       15.34       20.03      2.36 o
  -3  16   4     1030.71     1014.80     27.22 o
  -2  16   4      631.47      614.43     13.38 o
  -1  16   4     1479.47     1466.63     26.19 o
   0  16   4       77.41       72.51      3.08 o
   1  16   4     5041.98     5087.34    108.26 o
   2  16   4      776.35      794.39     18.10 o
   3  16   4        2.10        1.36      1.57 o
   4  16   4      115.54      119.31      5.01 o
   5  16   4       48.94       47.96      3.22 o
   6  16   4      115.20      106.38      5.28 o
   7  16   4       23.01       31.05      3.83 o
  -7  17   4       40.53       49.49      4.66 o
  -6  17   4       29.08       21.02      2.65 o
  -5  17   4      149.87      162.73      6.66 o
  -4  17   4       15.65       15.46      2.30 o
  -3  17   4       45.15       45.48      3.28 o
  -2  17   4      637.92      638.66     13.60 o
  -1  17   4      118.83      130.75      4.14 o
   0  17   4       11.59       10.39      1.86 o
   1  17   4        1.86        5.86      1.72 o
   2  17   4      537.75      562.29     13.52 o
   3  17   4        1.51        2.04      1.74 o
   4  17   4        4.07        3.33      1.86 o
   5  17   4       20.59       11.84      2.38 o
   6  17   4       33.68       31.09      2.85 o
  -7  18   4        2.54        2.68      1.96 o
  -6  18   4       24.03       23.36      2.00 o
  -5  18   4       16.94       18.09      2.41 o
  -4  18   4        9.94       10.85      2.40 o
  -3  18   4        5.71        8.04      1.95 o
  -2  18   4      266.87      262.54      7.40 o
  -1  18   4      339.72      309.38      7.07 o
   0  18   4      416.46      426.64      9.07 o
   1  18   4     2107.10     2150.05     44.16 o
   2  18   4      806.51      841.55     19.42 o
   3  18   4       18.72       19.39      2.35 o
   4  18   4        3.09        3.00      1.77 o
   5  18   4        5.63        3.01      1.33 o
   6  18   4       45.59       48.25      3.55 o
  -6  19   4       24.27       22.80      2.64 o
  -5  19   4       25.36       28.05      2.54 o
  -4  19   4      404.26      420.85     11.43 o
  -3  19   4       61.03       56.14      3.59 o
  -2  19   4      776.37      817.86     19.63 o
  -1  19   4       74.50       51.88      2.90 o
   0  19   4       22.61       26.08      2.38 o
   1  19   4        1.49        2.83      1.75 o
   2  19   4      155.13      161.00      5.72 o
   3  19   4       17.74       22.78      2.59 o
   4  19   4      119.82      130.19      5.47 o
   5  19   4      123.95      137.81      7.10 o
   6  19   4       51.70       60.82      4.79 o
  -6  20   4        3.91        3.61      2.13 o
  -5  20   4       68.41       75.26      3.49 o
  -4  20   4        0.04        0.68      1.34 o
  -3  20   4        2.12        1.64      1.80 o
  -2  20   4      176.77      183.13      6.77 o
  -1  20   4       84.61       76.48      3.41 o
   0  20   4      229.78      247.68      6.33 o
   1  20   4       12.91       17.95      2.17 o
   2  20   4      249.83      258.21      8.69 o
   3  20   4       17.62       17.92      2.58 o
   4  20   4        2.83        3.02      1.69 o
   5  20   4       63.26       73.14      5.21 o
  -5  21   4      149.07      164.88      9.07 o
  -4  21   4       25.75       25.61      2.18 o
  -3  21   4        0.67       -0.34      1.48 o
  -2  21   4       49.92       73.17      4.04 o
  -1  21   4        3.19        0.81      1.43 o
   0  21   4        6.38        6.26      1.55 o
   1  21   4      144.80      162.18      4.79 o
   2  21   4       62.01       68.23      3.44 o
   3  21   4       70.68       70.49      3.76 o
   4  21   4       17.04       13.18      2.10 o
   5  21   4        6.07        2.20      2.52 o
  -5  22   4       50.13       55.05      4.00 o
  -4  22   4        0.25        0.01      1.23 o
  -3  22   4       27.98       24.06      2.68 o
  -2  22   4      152.96      160.17      5.72 o
  -1  22   4        2.34        5.88      2.19 o
   0  22   4      199.11      189.04      4.80 o
   1  22   4      127.52      145.11      4.78 o
   2  22   4       99.69       90.22      3.82 o
   3  22   4      101.04      104.90      4.37 o
   4  22   4       18.96       21.11      2.31 o
  -4  23   4      117.03      135.56      5.21 o
  -3  23   4       25.28       20.20      2.26 o
  -2  23   4      377.97      412.51     10.44 o
  -1  23   4      133.99      127.91      4.68 o
   0  23   4        1.37        2.30      1.06 o
   1  23   4       11.36        8.68      1.83 o
   2  23   4        0.11        0.18      1.14 o
   3  23   4        0.12        1.30      1.42 o
  -3  24   4        0.86       -0.08      1.05 o
  -2  24   4        2.60        0.84      1.37 o
  -1  24   4        3.55        5.77      1.34 o
   0  24   4       35.20       29.23      2.41 o
   1  24   4       35.57       27.43      2.54 o
   2  24   4       62.88       63.27      3.48 o
  -1  25   4        1.50        0.33      1.05 o
   0  25   4       97.50      121.22      4.49 o
   1  25   4       19.21       22.05      2.48 o
  -9   1   5        4.55        4.47      2.32 o
  -8   1   5      459.79      464.68     13.13 o
  -7   1   5       30.03       33.31      3.15 o
  -6   1   5      603.42      630.18     12.14 o
  -5   1   5        2.78        1.89      0.77 o
  -4   1   5      194.53      254.89      3.55 o
  -3   1   5      748.21      819.58      8.53 o
  -2   1   5      433.39      402.56      3.95 o
  -1   1   5      833.65      759.21      6.89 o
   0   1   5    16235.38    15610.36    208.99 o
   1   1   5     4182.71     4123.96     41.58 o
   2   1   5     2472.36     2582.00     28.98 o
   3   1   5      287.04      283.83      3.46 o
   4   1   5       15.62       23.91      1.44 o
   5   1   5      137.31      144.58      4.24 o
   6   1   5      156.74      167.66      5.58 o
   7   1   5      343.41      337.85      9.53 o
   8   1   5        0.59        0.63      1.34 o
   9   1   5       12.13       12.32      4.46 o
  -9   2   5       81.97      100.04      7.55 o
  -8   2   5       87.88       88.74      4.61 o
  -7   2   5     1170.33     1224.11     27.23 o
  -6   2   5      152.03      165.41      4.42 o
  -5   2   5      259.21      239.52      4.17 o
  -4   2   5      480.95      544.16      6.09 o
  -3   2   5      223.58      228.52      2.78 o
  -2   2   5     3323.44     3205.76     34.03 o
  -1   2   5      201.77      175.54      2.15 o
   0   2   5    38342.38    37970.41    636.85 o
   1   2   5     1217.77     1136.67     10.07 o
   2   2   5      348.15      326.47      3.83 o
   3   2   5     1428.45     1398.42     15.96 o
   4   2   5      113.66      119.69      2.57 o
   5   2   5       89.94       87.65      3.28 o
   6   2   5       15.83       14.60      2.09 o
   7   2   5      216.59      232.39      7.52 o
   8   2   5       14.14       11.68      2.64 o
   9   2   5       32.72       38.56      7.99 o
  -9   3   5       12.66        8.37      3.28 o
  -8   3   5        1.59        1.67      2.19 o
  -7   3   5        0.22        2.62      1.70 o
  -6   3   5      114.85      106.52      3.71 o
  -5   3   5       17.64       21.55      1.56 o
  -4   3   5      227.53      242.48      3.41 o
  -3   3   5     1120.40     1152.97     10.83 o
  -2   3   5       65.89       73.66      1.23 o
  -1   3   5     1450.86     1436.31     15.36 o
   0   3   5     8403.73     7961.59     94.64 o
   1   3   5       23.18       30.96      0.94 o
   2   3   5     8451.39     8594.90    107.16 o
   3   3   5      868.17      943.20     11.17 o
   4   3   5        8.33        7.39      1.08 o
   5   3   5      229.57      227.93      5.66 o
   6   3   5        3.89        3.18      1.69 o
   7   3   5      115.89      112.26      7.19 o
   8   3   5      144.57      122.72     17.93 o
   9   3   5        2.41        1.64      3.24 o
  -9   4   5        9.55        7.88      3.89 o
  -8   4   5       27.91       22.44      2.95 o
  -7   4   5     1245.45     1323.72     30.39 o
  -6   4   5      174.95      191.29      4.98 o
  -5   4   5      203.44      209.86      4.02 o
  -4   4   5       26.33       23.90      1.13 o
  -3   4   5      761.23      739.51      6.90 o
  -2   4   5       99.70       86.09      1.25 o
  -1   4   5       61.21       63.93      1.29 o
   0   4   5     3246.48     3270.53     33.19 o
   1   4   5      452.42      531.18      5.07 o
   2   4   5     7601.79     7938.12     97.63 o
   3   4   5     3341.11     3879.50     44.65 o
   4   4   5     1579.94     1640.93     18.71 o
   5   4   5        0.45        1.87      1.23 o
   6   4   5      111.96      111.59      4.39 o
   7   4   5      124.92      118.18      7.82 o
   8   4   5       62.92       63.38      6.82 o
  -9   5   5        9.83        6.47      3.01 o
  -8   5   5       49.84       42.25      3.58 o
  -7   5   5       35.92       26.92      2.86 o
  -6   5   5      801.45      839.55     18.34 o
  -5   5   5      508.75      554.58      9.88 o
  -4   5   5     1629.57     1742.20     19.77 o
  -3   5   5      108.29       89.90      1.43 o
  -2   5   5      163.01      167.32      2.20 o
  -1   5   5       91.52       66.50      1.27 o
   0   5   5      189.61      182.84      2.24 o
   1   5   5      922.11      738.49      6.84 o
   2   5   5      854.85      970.90      9.66 o
   3   5   5      467.25      405.94      4.53 o
   4   5   5      492.62      503.38      6.81 o
   5   5   5      465.69      477.54      9.43 o
   6   5   5       85.48       86.63      4.19 o
   7   5   5      222.21      228.95     18.29 o
   8   5   5       32.65       28.16      4.39 o
  -9   6   5        0.08        0.17      1.21 o
  -8   6   5       10.38       12.13      2.58 o
  -7   6   5      381.96      370.99      9.45 o
  -6   6   5       85.10       80.40      3.54 o
  -5   6   5      218.45      221.73      5.29 o
  -4   6   5      599.17      619.20      7.10 o
  -3   6   5     1104.62     1175.56     11.75 o
  -2   6   5     1649.84     1616.32     15.15 o
  -1   6   5     1607.32     1575.75     14.63 o
   0   6   5     6946.19     7015.09     81.78 o
   1   6   5      236.72      280.55      3.12 o
   2   6   5     6852.30     7303.15     89.59 o
   3   6   5       50.94       53.47      1.48 o
   4   6   5       26.81       24.08      1.35 o
   5   6   5        4.26        5.57      1.62 o
   6   6   5       15.21       17.32      2.54 o
   7   6   5       13.65       18.33      3.62 o
   8   6   5       24.05       30.91      5.03 o
  -9   7   5        1.13        1.37      2.00 o
  -8   7   5      104.46      104.90      6.09 o
  -7   7   5      216.90      237.84      7.05 o
  -6   7   5      321.38      332.45     11.57 o
  -5   7   5       15.11       17.72      1.44 o
  -4   7   5      345.81      348.20      4.95 o
  -3   7   5     1963.78     2100.00     24.44 o
  -2   7   5     4693.13     4757.06     59.17 o
  -1   7   5       69.77       69.03      1.09 o
   0   7   5      173.90      158.98      1.96 o
   1   7   5     1601.71     1784.82     17.58 o
   2   7   5     1159.71     1288.65     12.83 o
   3   7   5      622.96      672.45      8.36 o
   4   7   5      262.80      283.77      4.94 o
   5   7   5      122.87      118.47      4.25 o
   6   7   5       32.64       28.62      3.12 o
   7   7   5      145.74      143.02     12.06 o
   8   7   5       12.39       13.86      2.91 o
  -9   8   5       29.68       26.13      6.90 o
  -8   8   5        6.97       13.57      3.08 o
  -7   8   5        5.46        8.62      1.96 o
  -6   8   5      160.15      165.73      4.95 o
  -5   8   5      365.67      358.62     10.42 o
  -4   8   5      531.49      524.83      7.58 o
  -3   8   5      121.67      129.18      2.20 o
  -2   8   5      140.20      137.37      1.84 o
  -1   8   5     7533.49     7567.96     89.07 o
   0   8   5       67.02       80.55      1.56 o
   1   8   5     4334.58     4182.90     46.99 o
   2   8   5      159.98      116.98      2.05 o
   3   8   5        5.04        6.12      0.87 o
   4   8   5       26.93       24.97      2.06 o
   5   8   5       13.69       13.89      2.53 o
   6   8   5       80.86       80.88      4.27 o
   7   8   5       13.03       16.50      2.74 o
   8   8   5       34.23       39.53      3.79 o
  -9   9   5        0.08        1.01      2.24 o
  -8   9   5        2.59       -0.12      1.55 o
  -7   9   5      114.84       88.67      4.56 o
  -6   9   5        9.78       10.86      2.17 o
  -5   9   5       86.97       87.88      3.18 o
  -4   9   5      495.34      520.25     11.27 o
  -3   9   5      493.46      491.77      7.55 o
  -2   9   5      843.96      813.61      8.84 o
  -1   9   5      820.89      821.48      9.09 o
   0   9   5     5452.32     5909.13     76.90 o
   1   9   5      524.01      588.02      6.19 o
   2   9   5       66.93       60.19      1.52 o
   3   9   5      390.71      370.28      5.54 o
   4   9   5       20.33       18.43      2.26 o
   5   9   5      277.69      285.23      8.68 o
   6   9   5       82.11       80.74      9.22 o
   7   9   5        0.66        1.23      1.53 o
   8   9   5       13.51       11.17      2.59 o
  -9  10   5        1.62       -0.21      1.98 o
  -8  10   5      234.60      218.64     26.61 o
  -7  10   5       46.03       50.61      3.97 o
  -6  10   5        2.16        4.70      2.15 o
  -5  10   5        0.65        2.56      1.42 o
  -4  10   5        6.77        9.68      1.31 o
  -3  10   5      307.81      394.40      5.69 o
  -2  10   5        2.33        7.27      1.16 o
  -1  10   5      429.12      469.83      5.46 o
   0  10   5      822.44      863.13      9.29 o
   1  10   5       41.38       69.02      1.54 o
   2  10   5      113.31      111.01      2.04 o
   3  10   5      491.38      481.70      8.43 o
   4  10   5       23.66       24.95      2.17 o
   5  10   5      167.81      176.45      6.68 o
   6  10   5      196.46      178.08      8.23 o
   7  10   5      126.26      133.72      5.97 o
   8  10   5       44.88       37.58      3.90 o
  -8  11   5       31.88       24.30      2.83 o
  -7  11   5        9.75        4.92      2.43 o
  -6  11   5       23.96       19.96      3.54 o
  -5  11   5      137.63      127.35      6.16 o
  -4  11   5     1259.75     1192.88     39.37 o
  -3  11   5      699.80      668.58     16.78 o
  -2  11   5      590.46      602.58      8.15 o
  -1  11   5      916.60      941.34     10.75 o
   0  11   5      595.45      529.05      6.38 o
   1  11   5       80.14       74.59      1.52 o
   2  11   5      811.48      778.64     10.03 o
   3  11   5      980.17      943.28     16.66 o
   4  11   5       34.29       33.78      2.64 o
   5  11   5       17.58       23.85      2.88 o
   6  11   5        1.13        1.23      1.78 o
   7  11   5      219.47      211.21      8.06 o
   8  11   5       50.10       44.55      4.23 o
  -8  12   5       24.65       23.57      3.79 o
  -7  12   5      134.15      122.06     12.21 o
  -6  12   5      202.12      189.04     13.48 o
  -5  12   5      110.64      115.61      5.47 o
  -4  12   5      315.08      278.92     12.60 o
  -3  12   5       15.59        9.51      1.81 o
  -2  12   5      609.18      599.94     10.29 o
  -1  12   5      174.43      215.03      3.25 o
   0  12   5      446.07      428.40      5.45 o
   1  12   5      890.86      803.65      9.83 o
   2  12   5      357.71      343.76      5.83 o
   3  12   5      775.16      776.18     14.69 o
   4  12   5     1094.06     1083.39     20.89 o
   5  12   5       22.02       17.82      2.59 o
   6  12   5      188.26      160.75      6.26 o
   7  12   5       13.17        7.20      1.93 o
  -8  13   5        3.47        0.13      1.30 o
  -7  13   5       52.49       54.98      5.32 o
  -6  13   5      114.50      110.26      9.14 o
  -5  13   5     1095.75      981.47     53.84 o
  -4  13   5       25.51       24.96      2.71 o
  -3  13   5      142.50      137.09      4.87 o
  -2  13   5        3.60        6.67      1.76 o
  -1  13   5      115.59      118.75      2.77 o
   0  13   5      667.92      635.14      9.75 o
   1  13   5        6.39        7.37      1.43 o
   2  13   5       30.25       20.83      2.18 o
   3  13   5       18.89       21.91      2.32 o
   4  13   5      800.09      783.74     15.57 o
   5  13   5       13.84       11.47      2.07 o
   6  13   5       10.25        7.64      2.07 o
   7  13   5       30.43       23.37      3.33 o
  -8  14   5        0.01       -1.23      2.96 o
  -7  14   5        1.74        1.10      2.26 o
  -6  14   5       39.52       31.41     12.02 o
  -5  14   5      157.22      160.63      9.12 o
  -4  14   5      425.57      421.92     15.18 o
  -3  14   5     2242.72     2225.23     48.38 o
  -2  14   5       25.46       29.07      2.27 o
  -1  14   5     1564.48     1522.87     25.22 o
   0  14   5     1407.90     1429.99     24.62 o
   1  14   5      155.93      146.18      4.41 o
   2  14   5       37.94       34.54      2.87 o
   3  14   5      200.23      200.82      5.69 o
   4  14   5       94.91       87.75      3.84 o
   5  14   5      143.09      143.22      5.67 o
   6  14   5        0.20        0.94      1.39 o
   7  14   5        0.41        0.61      1.34 o
  -7  15   5        0.58        0.93      1.98 o
  -6  15   5        0.44       -0.55      1.58 o
  -5  15   5      266.77      259.79     13.40 o
  -4  15   5      459.80      440.92     14.48 o
  -3  15   5      221.09      219.02      6.63 o
  -2  15   5      326.35      326.66      7.76 o
  -1  15   5      334.76      330.01      6.51 o
   0  15   5      230.59      221.02      5.65 o
   1  15   5      738.83      746.88     15.14 o
   2  15   5      508.83      491.13     13.07 o
   3  15   5      252.94      253.66      6.95 o
   4  15   5      821.74      820.95     19.36 o
   5  15   5      619.45      592.20     19.18 o
   6  15   5       29.71       27.28      3.01 o
   7  15   5        0.02        0.53      1.94 o
  -7  16   5        0.68        0.19      1.93 o
  -6  16   5       56.32       52.90      3.90 o
  -5  16   5      464.23      440.37     20.16 o
  -4  16   5        1.27        1.75      1.52 o
  -3  16   5      416.81      428.83     10.69 o
  -2  16   5      515.82      506.85     11.88 o
  -1  16   5        7.70        8.85      1.64 o
   0  16   5     1372.32     1371.69     26.17 o
   1  16   5        5.77        4.28      1.66 o
   2  16   5      224.50      207.80      6.49 o
   3  16   5      166.16      180.47      6.37 o
   4  16   5        1.16        1.50      1.59 o
   5  16   5      348.67      328.77      9.97 o
   6  16   5       49.11       46.72      3.96 o
  -7  17   5        0.22        1.32      2.09 o
  -6  17   5       10.90        8.24      2.23 o
  -5  17   5        6.36        5.36      1.58 o
  -4  17   5        0.89        1.16      1.44 o
  -3  17   5       22.05       18.96      2.55 o
  -2  17   5        7.84        8.08      1.97 o
  -1  17   5      153.29      169.98      5.79 o
   0  17   5      442.11      431.01      9.05 o
   1  17   5       36.02       33.26      2.71 o
   2  17   5     1151.08     1212.95     26.86 o
   3  17   5        0.78        2.92      1.88 o
   4  17   5      356.42      356.10      9.08 o
   5  17   5      177.77      181.98      6.25 o
   6  17   5        3.67        3.82      1.46 o
  -6  18   5       75.44       61.62      4.73 o
  -5  18   5        0.05        0.72      1.38 o
  -4  18   5        0.01        1.23      1.43 o
  -3  18   5      304.40      290.49      8.66 o
  -2  18   5      244.08      239.30      6.87 o
  -1  18   5     1056.65     1028.23     23.52 o
   0  18   5      220.11      226.20      5.79 o
   1  18   5       27.33       29.75      2.41 o
   2  18   5      209.49      208.49      6.65 o
   3  18   5        1.20        0.58      1.57 o
   4  18   5      169.40      174.14      6.39 o
   5  18   5       17.73       14.59      2.10 o
   6  18   5       23.52       22.89      3.28 o
  -6  19   5        7.87        5.17      1.71 o
  -5  19   5       15.73       19.80      2.31 o
  -4  19   5        5.43        2.73      1.69 o
  -3  19   5        1.88        2.53      1.57 o
  -2  19   5      880.13      812.32     19.84 o
  -1  19   5      479.64      494.41     11.57 o
   0  19   5       18.54       23.90      2.42 o
   1  19   5        1.33        3.32      1.61 o
   2  19   5      180.27      177.68      5.97 o
   3  19   5        1.75        2.78      1.69 o
   4  19   5       24.21       27.67      2.79 o
   5  19   5      168.27      163.72      8.59 o
  -6  20   5        0.81       -0.18      1.45 o
  -5  20   5       86.67       83.85      4.61 o
  -4  20   5        3.08        4.68      1.57 o
  -3  20   5       10.63       14.47      2.24 o
  -2  20   5       20.81       22.42      3.01 o
  -1  20   5       95.02       99.92      4.10 o
   0  20   5       90.15       84.43      3.13 o
   1  20   5       12.05       14.23      1.92 o
   2  20   5      110.27      107.03      4.66 o
   3  20   5       67.39       66.73      4.08 o
   4  20   5       43.78       49.53      3.07 o
   5  20   5        1.47        0.88      1.87 o
  -5  21   5        9.77        7.78      1.86 o
  -4  21   5       19.85       18.28      2.14 o
  -3  21   5       86.03       86.27      4.25 o
  -2  21   5      264.26      278.08      8.13 o
  -1  21   5      130.39      139.06      4.78 o
   0  21   5       16.90       19.78      2.34 o
   1  21   5      192.49      205.59      5.84 o
   2  21   5       72.56       76.33      3.56 o
   3  21   5      192.43      202.19      5.95 o
   4  21   5        1.88        1.22      1.24 o
  -4  22   5        0.49        1.53      1.08 o
  -3  22   5       35.70       29.71      3.26 o
  -2  22   5       35.02       34.49      3.05 o
  -1  22   5       91.07       78.29      3.80 o
   0  22   5        2.97        5.34      1.39 o
   1  22   5      145.70      141.72      4.70 o
   2  22   5      120.45      129.32      4.31 o
   3  22   5        4.59        4.32      1.92 o
   4  22   5       17.08       20.85      2.80 o
  -4  23   5       27.31       32.18      3.20 o
  -3  23   5        0.08        0.37      1.10 o
  -2  23   5        1.81        3.91      1.71 o
  -1  23   5        0.51        1.03      1.11 o
   0  23   5      218.91      258.54      7.36 o
   1  23   5      127.00      127.35      5.01 o
   2  23   5        2.39        1.34      1.22 o
   3  23   5       10.64        7.06      1.77 o
  -2  24   5      115.15      138.70      4.70 o
  -1  24   5       21.90       22.81      1.86 o
   0  24   5       16.88       20.22      2.27 o
   1  24   5       29.17       36.05      2.58 o
   2  24   5        7.56        6.00      1.73 o
  -9   0   6       21.24       30.02      7.27 o
  -8   0   6      108.24      112.06     10.22 o
  -7   0   6     1862.72     1912.87     56.89 o
  -6   0   6      243.35      246.75      8.76 o
  -5   0   6        0.32        0.83      0.92 o
  -4   0   6      524.06      597.99     10.18 o
  -3   0   6     2333.06     2278.61     35.31 o
  -2   0   6       60.78       56.10      1.60 o
  -1   0   6    20050.47    19050.69    375.47 o
   0   0   6      273.18      343.45      4.98 o
   1   0   6     8158.42     8060.65    132.69 o
   2   0   6       77.25       71.56      2.28 o
   3   0   6        7.82        4.28      1.02 o
   4   0   6      592.39      656.19     13.96 o
   5   0   6      109.13      103.67      5.59 o
   6   0   6       13.21       12.56      2.69 o
   7   0   6      725.43      734.90     25.31 o
   8   0   6        3.11        2.22      2.98 o
  -9   1   6       43.38       39.26      5.50 o
  -8   1   6        1.32        3.02      2.24 o
  -7   1   6     1548.02     1612.84     36.49 o
  -6   1   6      375.18      377.61      8.54 o
  -5   1   6        7.09       12.78      1.19 o
  -4   1   6      186.81      189.15      2.72 o
  -3   1   6      205.35      204.48      2.78 o
  -2   1   6     2316.15     2274.07     28.09 o
  -1   1   6     2460.66     2529.26     24.98 o
   0   1   6      167.76      127.81      1.80 o
   1   1   6       86.55       67.97      1.27 o
   2   1   6       28.04       18.55      1.20 o
   3   1   6     1542.35     1516.77     19.67 o
   4   1   6        4.13        8.26      1.28 o
   5   1   6        2.74        4.63      1.61 o
   6   1   6       24.57       26.85      2.36 o
   7   1   6      886.60      919.86     22.05 o
   8   1   6      472.25      498.05     13.42 o
  -9   2   6       11.55       13.24      2.86 o
  -8   2   6       91.03       89.64      5.74 o
  -7   2   6       11.80       17.90      2.59 o
  -6   2   6      500.77      481.75     10.77 o
  -5   2   6     1128.11     1143.19     24.14 o
  -4   2   6        1.34        3.13      0.61 o
  -3   2   6        8.10        6.75      0.62 o
  -2   2   6      337.30      336.02      4.68 o
  -1   2   6      696.03      701.50      6.52 o
   0   2   6    10489.10     9998.77    122.53 o
   1   2   6     2440.38     2525.80     25.18 o
   2   2   6     2520.99     2542.77     27.67 o
   3   2   6       87.99       90.69      1.77 o
   4   2   6     2026.84     2094.80     29.64 o
   5   2   6       90.14       97.61      3.69 o
   6   2   6       45.77       52.09      3.37 o
   7   2   6     1220.41     1279.62     32.24 o
   8   2   6       82.93       82.23      8.35 o
  -9   3   6       16.85       11.67      3.89 o
  -8   3   6       45.83       52.69      4.33 o
  -7   3   6       92.31      100.34      3.97 o
  -6   3   6       39.22       39.11      2.63 o
  -5   3   6      140.19      126.74      3.63 o
  -4   3   6       86.93       84.44      1.97 o
  -3   3   6        0.73        1.53      0.35 o
  -2   3   6      274.17      269.06      3.22 o
  -1   3   6     6564.85     6437.50     74.92 o
   0   3   6       91.32      101.12      1.74 o
   1   3   6      227.27      293.04      3.15 o
   2   3   6      941.08     1131.12     11.93 o
   3   3   6      220.18      167.30      2.63 o
   4   3   6      440.21      449.72      7.31 o
   5   3   6      111.63      111.95      4.19 o
   6   3   6       39.72       39.32      3.25 o
   7   3   6      244.93      260.95      9.86 o
   8   3   6      122.32      119.10     11.89 o
  -9   4   6       24.51       22.15      3.79 o
  -8   4   6       10.98       10.27      2.66 o
  -7   4   6      322.87      319.53      8.29 o
  -6   4   6      497.05      472.02     10.47 o
  -5   4   6      416.99      436.54      9.30 o
  -4   4   6     1395.12     1544.80     19.34 o
  -3   4   6        7.62        8.41      0.59 o
  -2   4   6      596.96      535.01      6.83 o
  -1   4   6     4116.13     4211.21     45.59 o
   0   4   6     2405.02     2539.54     25.30 o
   1   4   6      274.84      287.97      3.08 o
   2   4   6      396.98      403.01      4.52 o
   3   4   6        3.62        9.09      0.83 o
   4   4   6        0.14        2.62      1.31 o
   5   4   6      114.28      124.16      4.28 o
   6   4   6       56.14       53.20      3.33 o
   7   4   6       22.96       23.77      3.56 o
   8   4   6        9.46        8.35      2.22 o
  -9   5   6       14.46       15.89      4.10 o
  -8   5   6       31.36       25.91      3.00 o
  -7   5   6      332.18      336.92      8.87 o
  -6   5   6       54.35       53.85      3.27 o
  -5   5   6       69.98       83.83      3.14 o
  -4   5   6       29.61       43.76      1.76 o
  -3   5   6        1.09        3.03      0.65 o
  -2   5   6     1312.20     1277.04     14.59 o
  -1   5   6      545.76      561.16      5.50 o
   0   5   6    10331.87    10192.89    132.42 o
   1   5   6       45.66       49.65      1.18 o
   2   5   6      633.37      752.14      7.92 o
   3   5   6     1270.73     1413.00     16.06 o
   4   5   6      530.19      547.65      9.93 o
   5   5   6       78.31       71.80      3.53 o
   6   5   6        0.66        2.72      1.92 o
   7   5   6        7.62        8.10      2.66 o
   8   5   6       30.48       29.09      2.78 o
  -9   6   6        1.27        1.03      2.06 o
  -8   6   6        4.70        4.39      1.86 o
  -7   6   6        4.53        2.68      1.64 o
  -6   6   6      100.57       97.03      3.94 o
  -5   6   6       98.26       94.77      3.27 o
  -4   6   6       24.49       34.83      1.58 o
  -3   6   6      416.29      402.90      5.08 o
  -2   6   6        4.27        4.13      0.55 o
  -1   6   6       50.63       72.64      1.35 o
   0   6   6      557.43      587.43      6.17 o
   1   6   6       36.22       57.23      1.13 o
   2   6   6       43.04       54.05      1.24 o
   3   6   6      509.58      531.64      6.60 o
   4   6   6        1.15        1.73      0.84 o
   5   6   6       24.33       24.87      2.28 o
   6   6   6       78.30       73.52      4.35 o
   7   6   6       70.83       57.03      5.31 o
   8   6   6        7.47        5.08      1.74 o
  -9   7   6       11.16       10.25      2.39 o
  -8   7   6        4.11        4.30      1.78 o
  -7   7   6       50.01       53.68      3.50 o
  -6   7   6      210.08      186.09      5.56 o
  -5   7   6      669.39      631.75     12.52 o
  -4   7   6      462.89      482.83      7.12 o
  -3   7   6      248.24      258.39      3.36 o
  -2   7   6      874.86      902.04      9.59 o
  -1   7   6      670.99      745.10      7.18 o
   0   7   6      202.83      192.98      2.44 o
   1   7   6      415.06      370.24      3.94 o
   2   7   6      115.72       92.18      1.62 o
   3   7   6      131.08      117.08      2.33 o
   4   7   6       49.73       53.57      2.23 o
   5   7   6        1.29        1.71      1.47 o
   6   7   6       50.42       50.68      3.77 o
   7   7   6       43.24       35.99      3.52 o
   8   7   6        3.74        4.15      1.51 o
  -9   8   6       20.77       14.62      3.43 o
  -8   8   6      107.90       85.71      4.32 o
  -7   8   6        1.53        2.52      1.78 o
  -6   8   6      128.57      128.31      4.41 o
  -5   8   6       19.88       18.46      2.01 o
  -4   8   6       18.33       19.19      1.29 o
  -3   8   6       14.46       14.63      1.05 o
  -2   8   6      670.79      715.86      8.47 o
  -1   8   6      414.44      356.23      4.20 o
   0   8   6     2126.53     2242.45     24.80 o
   1   8   6      371.04      299.31      3.62 o
   2   8   6      800.95      793.81      9.08 o
   3   8   6      237.11      256.39      5.01 o
   4   8   6        0.86        1.63      1.12 o
   5   8   6      112.52      106.28      4.60 o
   6   8   6       18.29       21.97      3.03 o
   7   8   6       82.21       74.66      6.31 o
   8   8   6        2.40        1.15      1.62 o
  -9   9   6        0.05       -0.45      2.41 o
  -8   9   6        1.42        0.44      1.33 o
  -7   9   6       71.43       74.53      4.42 o
  -6   9   6      217.92      209.01      8.50 o
  -5   9   6      122.29      117.83      4.08 o
  -4   9   6       24.23       25.13      1.47 o
  -3   9   6     1479.05     1533.50     19.88 o
  -2   9   6      655.82      652.24      8.86 o
  -1   9   6       13.47       11.43      0.91 o
   0   9   6      132.30      132.09      2.20 o
   1   9   6     1763.09     1763.91     20.34 o
   2   9   6     1283.77     1332.89     15.20 o
   3   9   6      717.65      664.63     11.91 o
   4   9   6      169.35      175.36      5.29 o
   5   9   6      211.29      222.13      6.51 o
   6   9   6       12.52        7.88      2.24 o
   7   9   6       23.57       17.21      2.33 o
   8   9   6        7.43        5.76      3.32 o
  -8  10   6       17.11       11.93      2.94 o
  -7  10   6        0.74        0.27      1.32 o
  -6  10   6      120.84      104.88      5.37 o
  -5  10   6      528.93      520.35     11.52 o
  -4  10   6      772.42      698.87     15.99 o
  -3  10   6     1178.01     1226.46     22.67 o
  -2  10   6       92.84       86.81      2.15 o
  -1  10   6      275.08      253.67      3.44 o
   0  10   6       12.08       10.73      0.99 o
   1  10   6        3.74        8.12      0.87 o
   2  10   6      648.77      599.04      8.27 o
   3  10   6       74.54       69.47      3.27 o
   4  10   6      515.78      512.93     11.84 o
   5  10   6      167.19      169.11      6.33 o
   6  10   6      190.42      159.16      5.99 o
   7  10   6      179.08      187.20      9.86 o
   8  10   6       16.09       18.05      3.22 o
  -8  11   6       29.82       33.57      3.04 o
  -7  11   6      131.85      125.90      7.06 o
  -6  11   6       25.14       21.15      3.50 o
  -5  11   6      595.98      584.40     22.15 o
  -4  11   6        0.11        0.18      0.95 o
  -3  11   6      198.15      184.84      5.08 o
  -2  11   6       37.91       50.18      1.82 o
  -1  11   6      494.39      535.30      6.27 o
   0  11   6      114.39       92.41      1.91 o
   1  11   6       97.34      106.69      2.20 o
   2  11   6       81.24       88.38      2.28 o
   3  11   6      271.09      264.81      7.18 o
   4  11   6      192.18      191.16      6.26 o
   5  11   6        0.11        1.76      2.18 o
   6  11   6       10.03        8.31      2.26 o
   7  11   6       37.95       25.52      3.03 o
  -8  12   6       18.12       15.83      2.38 o
  -7  12   6        0.25        0.53      1.62 o
  -6  12   6        0.04        1.03      1.79 o
  -5  12   6      101.40       91.79      4.25 o
  -4  12   6     1145.59     1067.64     34.72 o
  -3  12   6      398.10      372.56      9.18 o
  -2  12   6      387.87      399.30      7.48 o
  -1  12   6      896.65      941.34     13.65 o
   0  12   6     1002.42      977.56     13.28 o
   1  12   6      261.03      233.12      4.21 o
   2  12   6      347.37      321.26      6.36 o
   3  12   6        9.08        9.14      2.01 o
   4  12   6      747.58      755.57     18.04 o
   5  12   6       12.68       17.54      3.41 o
   6  12   6       63.54       67.29      4.61 o
   7  12   6       98.93      112.32      6.71 o
  -8  13   6       11.66        9.41      2.77 o
  -7  13   6       28.39       28.54      4.55 o
  -6  13   6        1.32        0.66      3.20 o
  -5  13   6       39.92       33.83      3.35 o
  -4  13   6        2.09        3.73      1.72 o
  -3  13   6       88.65       84.25      3.79 o
  -2  13   6       59.27       54.85      2.89 o
  -1  13   6       47.36       48.52      2.55 o
   0  13   6       17.73       17.92      1.49 o
   1  13   6      776.18      713.40     14.32 o
   2  13   6      840.90      858.47     17.51 o
   3  13   6     7222.73     7427.66    165.80 o
   4  13   6      242.64      246.55      6.98 o
   5  13   6      335.60      313.05     10.89 o
   6  13   6       52.05       43.93      3.66 o
   7  13   6        6.76        3.34      1.48 o
  -8  14   6      200.37      210.68     10.76 o
  -7  14   6        3.56        1.30      2.53 o
  -6  14   6        3.78        2.50      2.57 o
  -5  14   6      549.88      492.48     30.11 o
  -4  14   6        0.21        1.35      1.51 o
  -3  14   6       30.53       37.32      3.10 o
  -2  14   6      139.40      134.53      4.77 o
  -1  14   6     1954.58     1916.69     36.47 o
   0  14   6       79.96       71.22      2.58 o
   1  14   6       98.45       97.62      3.93 o
   2  14   6      574.23      595.23     13.91 o
   3  14   6        7.44        5.51      1.85 o
   4  14   6      504.84      508.94     12.46 o
   5  14   6      140.05      133.27      5.43 o
   6  14   6        0.01        0.41      1.27 o
   7  14   6        3.16        0.61      1.44 o
  -7  15   6       69.63       73.23      5.36 o
  -6  15   6       16.57        8.79      2.85 o
  -5  15   6       67.11       54.87      4.70 o
  -4  15   6        6.27        6.38      2.07 o
  -3  15   6       34.38       40.54      3.16 o
  -2  15   6        3.20        4.25      1.62 o
  -1  15   6        0.38        2.26      1.29 o
   0  15   6      305.01      272.75      6.29 o
   1  15   6       82.50       73.96      3.25 o
   2  15   6       15.66       14.86      2.61 o
   3  15   6      437.90      419.44     10.27 o
   4  15   6      123.65      121.14      5.32 o
   5  15   6       23.70       21.12      2.76 o
   6  15   6        0.79        1.09      1.75 o
  -7  16   6        0.67        0.77      1.85 o
  -6  16   6        2.96        1.05      1.57 o
  -5  16   6       80.86       84.72      4.59 o
  -4  16   6       26.91       26.23      2.59 o
  -3  16   6        3.88        5.72      1.99 o
  -2  16   6      837.72      860.00     17.78 o
  -1  16   6     1759.99     1811.19     37.37 o
   0  16   6        0.85        1.42      1.20 o
   1  16   6      114.66      110.28      4.08 o
   2  16   6      385.32      388.70     10.29 o
   3  16   6      247.70      260.19      7.57 o
   4  16   6       65.41       59.15      3.64 o
   5  16   6      121.52      121.89      5.17 o
   6  16   6       36.42       37.03      3.20 o
  -7  17   6       56.46       75.53      5.59 o
  -6  17   6       22.55       22.73      3.16 o
  -5  17   6       14.33       14.17      1.86 o
  -4  17   6        1.55        1.72      1.49 o
  -3  17   6      123.88      111.23      4.69 o
  -2  17   6        7.29       11.20      1.90 o
  -1  17   6      190.38      185.59      5.54 o
   0  17   6       36.86       39.98      2.65 o
   1  17   6      349.51      356.14      8.27 o
   2  17   6      385.48      386.08      9.97 o
   3  17   6       34.97       41.86      3.30 o
   4  17   6       37.41       36.82      2.98 o
   5  17   6      100.04      104.58      4.50 o
   6  17   6        0.04       -0.24      1.77 o
  -6  18   6       30.38       32.33      4.14 o
  -5  18   6       63.29       50.16      3.34 o
  -4  18   6       16.16       16.57      2.21 o
  -3  18   6     1346.55     1409.62     31.34 o
  -2  18   6       24.93       30.15      2.69 o
  -1  18   6     1622.43     1605.69     35.03 o
   0  18   6      337.78      332.84      8.02 o
   1  18   6       11.78       15.30      2.14 o
   2  18   6     1019.50     1071.45     23.72 o
   3  18   6        1.03        2.06      1.50 o
   4  18   6       79.24       86.32      4.50 o
   5  18   6       15.88       13.96      1.87 o
  -6  19   6        9.27       11.06      2.88 o
  -5  19   6       11.42        6.94      1.74 o
  -4  19   6       52.19       51.54      3.46 o
  -3  19   6        2.87        1.08      1.61 o
  -2  19   6     1524.82     1599.82     35.16 o
  -1  19   6        6.72        4.44      1.71 o
   0  19   6        2.64        4.64      1.68 o
   1  19   6       20.21       23.90      2.47 o
   2  19   6        1.58        2.95      1.87 o
   3  19   6      130.77      152.21      4.96 o
   4  19   6        9.28       10.89      2.05 o
   5  19   6       10.39        3.48      1.48 o
  -5  20   6       24.19       16.39      2.75 o
  -4  20   6      120.66      125.14      4.33 o
  -3  20   6       14.78       14.28      2.17 o
  -2  20   6       15.12       13.86      2.60 o
  -1  20   6        0.08        1.97      1.53 o
   0  20   6        9.79        8.05      1.85 o
   1  20   6       78.46       73.49      3.82 o
   2  20   6       98.49      105.73      4.58 o
   3  20   6       35.20       38.61      2.67 o
   4  20   6       56.40       65.03      3.22 o
  -5  21   6       26.99       27.51      3.20 o
  -4  21   6       25.05       31.79      2.43 o
  -3  21   6        4.50        1.84      1.55 o
  -2  21   6       34.99       31.77      3.05 o
  -1  21   6       98.87      121.99      4.67 o
   0  21   6       39.41       44.65      2.75 o
   1  21   6        9.77        9.23      2.11 o
   2  21   6       71.24       80.71      3.90 o
   3  21   6       41.70       52.89      3.01 o
   4  21   6        0.05        0.35      1.23 o
  -4  22   6        0.27        0.42      1.34 o
  -3  22   6       37.88       44.08      3.29 o
  -2  22   6       71.65       76.96      3.94 o
  -1  22   6      382.57      443.46     10.49 o
   0  22   6       31.31       32.26      2.55 o
   1  22   6      204.54      226.84      6.37 o
   2  22   6        2.22        3.07      1.54 o
   3  22   6       63.86       69.84      3.42 o
  -3  23   6        2.59        2.65      1.42 o
  -2  23   6      363.12      373.79      9.53 o
  -1  23   6        0.91        0.93      1.00 o
   0  23   6      120.22      154.90      5.26 o
   1  23   6        5.06        3.53      1.29 o
   2  23   6       16.82       10.82      1.68 o
  -2  24   6      150.53      176.94      6.02 o
  -1  24   6       70.80       76.05      4.01 o
   0  24   6       53.55       63.06      4.07 o
   1  24   6        7.15        8.28      2.24 o
  -9   1   7        0.57        0.25      2.23 o
  -8   1   7        0.41        0.77      1.86 o
  -7   1   7       20.12       26.18      3.82 o
  -6   1   7       31.34       27.13      3.41 o
  -5   1   7      160.42      156.08      4.14 o
  -4   1   7      456.56      483.03      6.00 o
  -3   1   7      221.85      216.53      4.46 o
  -2   1   7     1869.66     1845.28     27.62 o
  -1   1   7     6012.82     6249.81     72.17 o
   0   1   7     6720.69     6810.96     77.12 o
   1   1   7     1239.60     1229.09     11.39 o
   2   1   7      391.32      360.06      4.25 o
   3   1   7       22.23       20.68      1.05 o
   4   1   7       25.27       28.90      2.33 o
   5   1   7       36.62       39.38      2.66 o
   6   1   7       27.63       32.56      2.68 o
   7   1   7      428.76      434.98     12.22 o
   8   1   7       14.34        8.44      2.09 o
  -9   2   7       35.15       30.30      4.70 o
  -8   2   7       60.77       57.02      4.33 o
  -7   2   7        2.95        1.60      1.76 o
  -6   2   7       32.88       27.80      2.27 o
  -5   2   7        4.25        3.37      1.31 o
  -4   2   7      862.55      990.57     13.04 o
  -3   2   7     1033.18      975.10     15.29 o
  -2   2   7      211.67      209.89      3.20 o
  -1   2   7       18.83       36.46      1.01 o
   0   2   7     2728.01     2891.74     29.72 o
   1   2   7      188.65      171.76      2.40 o
   2   2   7      653.59      654.44      6.88 o
   3   2   7     1422.30     1507.58     17.88 o
   4   2   7       93.88      108.42      4.00 o
   5   2   7        5.07        6.00      2.18 o
   6   2   7     1647.59     1735.24     34.41 o
   7   2   7      124.03      129.40     11.71 o
   8   2   7       29.92       33.25      3.39 o
  -9   3   7        0.67        0.07      1.99 o
  -8   3   7      186.27      174.79      7.47 o
  -7   3   7       65.63       61.13      3.37 o
  -6   3   7       15.07       19.78      2.16 o
  -5   3   7      435.70      449.21     11.42 o
  -4   3   7       25.52       26.59      1.44 o
  -3   3   7       40.02       42.40      1.29 o
  -2   3   7     1489.97     1474.19     18.90 o
  -1   3   7      463.87      548.42      6.16 o
   0   3   7     9171.49     9516.58    120.26 o
   1   3   7       29.79       57.20      1.06 o
   2   3   7       45.92       32.29      1.16 o
   3   3   7      448.08      452.05      7.30 o
   4   3   7      155.53      170.26      4.84 o
   5   3   7        1.37        1.30      1.33 o
   6   3   7      713.09      715.72     20.36 o
   7   3   7      427.92      456.25     11.59 o
   8   3   7       34.31       35.22      3.44 o
  -9   4   7      141.89      147.28      9.26 o
  -8   4   7       26.82       29.01      3.11 o
  -7   4   7      588.65      560.04     12.75 o
  -6   4   7      110.52      103.66      4.40 o
  -5   4   7      222.30      207.58      6.59 o
  -4   4   7     1468.72     1614.78     22.04 o
  -3   4   7        4.52        6.67      0.67 o
  -2   4   7       15.42       12.12      0.79 o
  -1   4   7      226.68      253.86      2.95 o
   0   4   7     1027.40     1024.95      9.94 o
   1   4   7     1748.38     1821.44     18.65 o
   2   4   7     1703.38     1699.77     18.95 o
   3   4   7      210.94      209.95      3.16 o
   4   4   7      117.51      119.90      4.27 o
   5   4   7       17.66       22.21      2.31 o
   6   4   7      138.76      137.91      5.19 o
   7   4   7        3.39        3.58      1.79 o
   8   4   7       52.07       46.47      4.27 o
  -9   5   7        0.87        0.04      1.22 o
  -8   5   7        0.01       -0.15      0.99 o
  -7   5   7        5.17        7.34      1.82 o
  -6   5   7      257.08      250.85      6.89 o
  -5   5   7        0.12        0.89      1.14 o
  -4   5   7      149.95      141.38      3.05 o
  -3   5   7      383.87      342.35      6.01 o
  -2   5   7      432.78      379.94      4.64 o
  -1   5   7        2.05        4.78      0.72 o
   0   5   7      116.13      103.29      1.70 o
   1   5   7     1895.49     1683.47     16.97 o
   2   5   7      591.33      618.82      6.72 o
   3   5   7     1601.19     1606.43     21.78 o
   4   5   7        3.57        6.69      1.43 o
   5   5   7       44.47       58.47      3.11 o
   6   5   7       46.36       47.03      3.52 o
   7   5   7       14.21       15.58      2.47 o
   8   5   7       45.77       49.73      4.43 o
  -9   6   7       43.96       35.33      8.82 o
  -8   6   7        5.66        1.99      1.46 o
  -7   6   7       92.33       97.30      4.09 o
  -6   6   7        3.16        3.69      1.59 o
  -5   6   7        0.16        1.18      1.07 o
  -4   6   7      331.30      365.03      8.47 o
  -3   6   7       56.48       65.27      1.71 o
  -2   6   7      105.90      110.66      2.21 o
  -1   6   7       17.44       17.06      0.78 o
   0   6   7     4400.79     4978.66     58.09 o
   1   6   7       49.58       38.58      1.18 o
   2   6   7        1.58        2.79      0.65 o
   3   6   7      442.35      413.08      7.27 o
   4   6   7      814.98      813.85     14.45 o
   5   6   7        1.68        6.28      2.80 o
   6   6   7       56.36       60.43      4.24 o
   7   6   7        4.48        3.45      1.88 o
   8   6   7        3.43        2.37      1.62 o
  -9   7   7        9.29        4.82      4.23 o
  -8   7   7        2.37        2.60      1.72 o
  -7   7   7       12.83       10.03      1.80 o
  -6   7   7       19.79       17.40      2.19 o
  -5   7   7      265.82      263.15      7.53 o
  -4   7   7      455.11      455.78      8.23 o
  -3   7   7      185.19      203.67      2.94 o
  -2   7   7     1263.44     1318.03     14.68 o
  -1   7   7     3019.94     3316.95     36.70 o
   0   7   7       29.40       29.38      0.98 o
   1   7   7     3079.60     3272.99     39.74 o
   2   7   7      383.02      407.10      5.06 o
   3   7   7      424.50      418.99      9.43 o
   4   7   7      770.48      782.25     15.97 o
   5   7   7        7.60        8.19      1.98 o
   6   7   7       60.29       58.63      4.17 o
   7   7   7      150.65      156.46      5.71 o
   8   7   7        1.89        2.51      2.38 o
  -9   8   7        0.87        0.30      2.79 o
  -8   8   7      198.25      189.54      5.96 o
  -7   8   7      261.50      230.95     10.80 o
  -6   8   7      114.97      107.44      4.78 o
  -5   8   7        0.66        1.80      1.25 o
  -4   8   7       60.69       46.99      2.79 o
  -3   8   7      249.40      239.88      3.93 o
  -2   8   7      579.97      583.76      7.24 o
  -1   8   7     2283.23     2221.97     27.17 o
   0   8   7      334.58      382.44      4.49 o
   1   8   7     1002.65      986.82     11.46 o
   2   8   7      169.66      167.93      2.79 o
   3   8   7      160.26      136.06      4.45 o
   4   8   7       91.62       86.27      3.76 o
   5   8   7       15.27       20.76      2.83 o
   6   8   7        2.26        4.69      2.38 o
   7   8   7      175.38      185.76      6.46 o
   8   8   7       88.96       90.04      5.59 o
  -9   9   7        3.64        0.15      2.78 o
  -8   9   7       23.32       28.85      3.01 o
  -7   9   7       55.03       46.85      3.68 o
  -6   9   7      953.58      956.80     21.63 o
  -5   9   7        4.99        9.38      1.78 o
  -4   9   7       17.09       13.81      1.89 o
  -3   9   7      446.56      456.36      8.14 o
  -2   9   7     1189.08     1156.76     16.65 o
  -1   9   7       76.53       98.76      2.26 o
   0   9   7     3489.66     3605.33     44.34 o
   1   9   7     1004.92      981.08     11.53 o
   2   9   7      489.99      479.99      7.98 o
   3   9   7      325.24      307.36      7.33 o
   4   9   7      157.83      155.49      5.54 o
   5   9   7       29.90       31.02      3.18 o
   6   9   7       34.04       22.35      3.41 o
   7   9   7       12.14        6.64      2.73 o
  -8  10   7       36.69       31.38      3.01 o
  -7  10   7       46.51       37.02      3.45 o
  -6  10   7      156.67      152.45      5.37 o
  -5  10   7        8.88       12.32      1.96 o
  -4  10   7      393.56      353.07      9.38 o
  -3  10   7      121.42      113.17      3.18 o
  -2  10   7      549.29      551.64      8.26 o
  -1  10   7      355.26      405.54      5.38 o
   0  10   7      879.33      852.80     10.16 o
   1  10   7       15.85       12.19      1.02 o
   2  10   7     1256.97     1200.43     18.43 o
   3  10   7        2.24        3.56      1.76 o
   4  10   7      268.36      268.00      7.91 o
   5  10   7      176.89      175.06      6.39 o
   6  10   7      205.63      175.13      7.13 o
   7  10   7        1.66        1.67      1.60 o
  -8  11   7       27.17       28.65      2.84 o
  -7  11   7       83.23       80.30      4.93 o
  -6  11   7       24.02       26.84      3.56 o
  -5  11   7      343.70      356.16     10.48 o
  -4  11   7       42.41       33.70      2.78 o
  -3  11   7      204.85      188.24      4.51 o
  -2  11   7      740.38      768.58     13.30 o
  -1  11   7      290.50      241.97      4.32 o
   0  11   7      194.37      162.74      3.01 o
   1  11   7     1497.12     1403.67     21.15 o
   2  11   7       19.16       19.81      1.63 o
   3  11   7      125.40      123.35      4.59 o
   4  11   7      337.64      339.76      9.08 o
   5  11   7      110.15      101.21      4.92 o
   6  11   7       13.10       13.78      3.39 o
   7  11   7       17.18       19.23      2.56 o
  -8  12   7        4.31        2.06      1.40 o
  -7  12   7       48.43       46.82      3.91 o
  -6  12   7       68.53       59.41      4.69 o
  -5  12   7       69.36       65.73      4.10 o
  -4  12   7      939.88      895.52     25.75 o
  -3  12   7       68.73       71.63      3.46 o
  -2  12   7      142.21      131.10      4.10 o
  -1  12   7      557.50      540.17      9.53 o
   0  12   7       48.09       59.40      1.86 o
   1  12   7     2368.10     2259.44     40.44 o
   2  12   7     3624.91     3635.44     66.86 o
   3  12   7      923.02      923.15     18.65 o
   4  12   7       46.93       44.62      3.30 o
   5  12   7        0.07        0.84      1.95 o
   6  12   7      254.88      228.36      8.75 o
   7  12   7        1.91        1.74      1.24 o
  -8  13   7        0.06        0.61      1.69 o
  -7  13   7       10.09        6.60      3.34 o
  -6  13   7        0.79        0.59      1.54 o
  -5  13   7       15.77       16.69      2.44 o
  -4  13   7      348.12      334.69     10.73 o
  -3  13   7      325.05      312.57      8.88 o
  -2  13   7       97.43       96.85      3.71 o
  -1  13   7      337.66      328.20      6.60 o
   0  13   7      374.04      352.01      6.54 o
   1  13   7      650.72      623.97     11.77 o
   2  13   7     1711.79     1681.12     32.15 o
   3  13   7        5.62        7.61      1.65 o
   4  13   7      165.12      163.43      5.38 o
   5  13   7      309.25      270.80     10.13 o
   6  13   7        8.66        6.19      2.10 o
   7  13   7       14.94       16.52      4.06 o
  -7  14   7       25.31       26.15      4.31 o
  -6  14   7        4.52        3.36      2.07 o
  -5  14   7        1.14        2.35      2.02 o
  -4  14   7      266.41      262.40      7.85 o
  -3  14   7      559.35      561.79     13.21 o
  -2  14   7      151.67      161.42      5.47 o
  -1  14   7      331.19      340.49      8.09 o
   0  14   7      241.84      231.37      5.44 o
   1  14   7      122.50      130.59      4.28 o
   2  14   7       92.87       94.39      4.80 o
   3  14   7       53.07       45.37      2.76 o
   4  14   7       98.08       98.94      3.94 o
   5  14   7      123.20      112.46      4.21 o
   6  14   7        0.32        0.70      1.20 o
  -7  15   7        5.16        9.70      2.90 o
  -6  15   7      126.78      109.55      8.16 o
  -5  15   7      352.64      381.90     23.18 o
  -4  15   7        0.89        1.85      1.50 o
  -3  15   7       76.94       79.56      3.89 o
  -2  15   7       29.53       29.04      2.74 o
  -1  15   7       16.96       13.86      2.01 o
   0  15   7        0.36        1.39      1.31 o
   1  15   7      374.12      371.27      8.44 o
   2  15   7      238.45      228.60      7.32 o
   3  15   7      160.79      152.89      5.46 o
   4  15   7       93.30       88.53      4.48 o
   5  15   7        4.77        2.83      1.56 o
   6  15   7        4.60        4.75      1.95 o
  -7  16   7        0.00        0.97      2.08 o
  -6  16   7       12.04        5.24      2.10 o
  -5  16   7       46.31       42.57      3.02 o
  -4  16   7       72.29       66.02      3.76 o
  -3  16   7       43.91       40.86      3.34 o
  -2  16   7      242.72      228.80      6.16 o
  -1  16   7      149.75      123.52      4.74 o
   0  16   7       43.78       41.28      3.15 o
   1  16   7      573.52      601.01     12.57 o
   2  16   7      305.08      318.89      8.88 o
   3  16   7       91.49       96.66      4.47 o
   4  16   7      107.97      108.74      4.43 o
   5  16   7        3.06        1.98      1.53 o
   6  16   7        0.81       -0.34      1.33 o
  -7  17   7        2.90        3.18      3.49 o
  -6  17   7        5.64        5.72      1.93 o
  -5  17   7       93.80       95.16      5.04 o
  -4  17   7        5.17        6.31      1.77 o
  -3  17   7      439.30      477.36     12.51 o
  -2  17   7      525.42      555.54     12.47 o
  -1  17   7       23.98       31.29      2.83 o
   0  17   7      225.15      211.19      6.23 o
   1  17   7        0.07        1.90      1.47 o
   2  17   7      229.36      216.86      6.89 o
   3  17   7       20.38       20.81      2.66 o
   4  17   7      100.78      101.22      4.69 o
   5  17   7      156.05      168.27      5.66 o
  -6  18   7        7.36        6.67      2.30 o
  -5  18   7       18.07       15.50      2.38 o
  -4  18   7      108.07      103.74      4.26 o
  -3  18   7      569.18      564.49     13.50 o
  -2  18   7      560.07      550.20     12.86 o
  -1  18   7       11.43       11.65      2.15 o
   0  18   7       10.84       12.51      2.44 o
   1  18   7       15.35       16.79      2.06 o
   2  18   7      365.90      389.23      9.86 o
   3  18   7        0.83        1.12      1.34 o
   4  18   7        6.96        7.24      1.88 o
   5  18   7       49.45       48.34      2.99 o
  -6  19   7       40.43       47.90      5.58 o
  -5  19   7        9.22        5.24      1.61 o
  -4  19   7      108.27       94.74      3.96 o
  -3  19   7      645.84      680.16     17.38 o
  -2  19   7      769.66      833.68     20.62 o
  -1  19   7        0.16        1.04      1.35 o
   0  19   7       15.28       20.39      2.38 o
   1  19   7       49.00       51.97      2.85 o
   2  19   7        0.15        0.57      1.25 o
   3  19   7        6.60        7.94      1.84 o
   4  19   7       28.88       33.13      3.06 o
   5  19   7       33.86       41.53      4.51 o
  -5  20   7       43.32       57.16      3.73 o
  -4  20   7       94.56      100.45      4.14 o
  -3  20   7       44.69       49.79      3.45 o
  -2  20   7        1.39        0.04      0.97 o
  -1  20   7       19.99       20.26      2.43 o
   0  20   7        5.43        3.61      1.67 o
   1  20   7       95.32      103.12      4.53 o
   2  20   7       85.85       87.07      3.81 o
   3  20   7        1.43        0.69      1.22 o
   4  20   7        0.59        0.42      1.24 o
  -4  21   7      185.83      181.40      9.55 o
  -3  21   7        0.62        1.33      1.17 o
  -2  21   7      110.09      111.91      4.56 o
  -1  21   7       21.03       19.00      2.09 o
   0  21   7       13.45       14.19      2.55 o
   1  21   7      112.16      103.57      3.93 o
   2  21   7       17.73       15.48      2.23 o
   3  21   7       98.24      120.01      3.96 o
  -4  22   7       53.35       70.37      4.22 o
  -3  22   7        0.13        0.15      1.51 o
  -2  22   7        0.01        0.78      1.28 o
  -1  22   7      122.42      127.99      4.92 o
   0  22   7      129.07      140.82      5.44 o
   1  22   7        8.83        8.64      1.89 o
   2  22   7       19.46       17.05      1.97 o
   3  22   7       28.66       35.48      2.75 o
  -3  23   7        9.34        5.93      1.92 o
  -2  23   7      161.66      194.54      8.12 o
  -1  23   7        0.71        1.24      1.28 o
   0  23   7      243.78      311.53      8.43 o
   1  23   7      110.94      135.73      5.09 o
   2  23   7        0.56        0.84      1.48 o
  -9   0   8      561.25      568.17     30.20 o
  -8   0   8       44.50       41.43      4.80 o
  -7   0   8        2.39        5.70      3.29 o
  -6   0   8        6.34        7.52      3.44 o
  -5   0   8        2.87        1.06      1.58 o
  -4   0   8     1446.59     1585.68     42.11 o
  -3   0   8     1572.16     1701.99     52.89 o
  -2   0   8     1467.00     1431.53     23.16 o
  -1   0   8     7271.84     7623.96    136.74 o
   0   0   8      729.34      675.11      8.91 o
   1   0   8      287.98      299.07      5.83 o
   2   0   8      914.52      997.28     14.88 o
   3   0   8      148.59      149.36      4.04 o
   4   0   8      323.26      329.84     10.56 o
   5   0   8      155.63      185.38     11.66 o
   6   0   8      260.43      283.83     10.86 o
   7   0   8      553.35      560.14     19.26 o
   8   0   8       26.18       20.78      3.00 o
  -9   1   8       20.46       12.55      4.00 o
  -8   1   8       90.23       70.91      4.35 o
  -7   1   8      397.27      390.92     11.15 o
  -6   1   8      104.47      107.70      6.11 o
  -5   1   8      112.08      103.26      4.25 o
  -4   1   8      520.22      507.62     10.87 o
  -3   1   8        3.92        2.26      0.87 o
  -2   1   8     1482.60     1318.19     19.42 o
  -1   1   8      255.50      218.80      2.66 o
   0   1   8       45.03       34.76      1.02 o
   1   1   8      467.53      371.21      3.97 o
   2   1   8     1088.32     1137.03     12.01 o
   3   1   8       10.20       10.06      0.96 o
   4   1   8       88.81       82.60      3.63 o
   5   1   8      110.55      110.36      4.72 o
   6   1   8      835.34      884.20     18.44 o
   7   1   8        9.70       10.50      2.37 o
   8   1   8        6.19        5.07      2.22 o
  -9   2   8       91.37       79.20      6.65 o
  -8   2   8        3.26        1.47      1.71 o
  -7   2   8      405.37      374.89     12.18 o
  -6   2   8        8.72       12.33      2.28 o
  -5   2   8       20.29       20.42      2.47 o
  -4   2   8      247.50      266.38      5.85 o
  -3   2   8      253.27      243.58      6.46 o
  -2   2   8      827.31      822.38      9.16 o
  -1   2   8      523.29      546.86      5.53 o
   0   2   8    13444.19    13244.54    182.26 o
   1   2   8      694.32      684.73      7.44 o
   2   2   8     1245.84     1224.22     13.88 o
   3   2   8      450.06      477.57      6.45 o
   4   2   8       12.47       19.38      2.10 o
   5   2   8      195.06      198.88      6.04 o
   6   2   8        0.06        2.11      1.72 o
   7   2   8      234.13      241.93      7.53 o
   8   2   8        9.50        6.94      2.10 o
  -9   3   8      191.52      194.41     11.14 o
  -8   3   8        2.90        2.30      2.37 o
  -7   3   8       48.62       48.11      3.68 o
  -6   3   8       39.06       36.30      2.94 o
  -5   3   8       86.49       82.89      4.49 o
  -4   3   8       99.47       92.99      3.11 o
  -3   3   8        2.80        1.50      0.60 o
  -2   3   8     1594.25     1580.19     20.81 o
  -1   3   8       51.22       65.92      1.31 o
   0   3   8     2564.81     2888.09     30.34 o
   1   3   8      456.52      372.32      4.31 o
   2   3   8        1.16        2.31      0.79 o
   3   3   8      669.83      631.67      9.24 o
   4   3   8        0.22        0.75      1.45 o
   5   3   8       52.84       57.73      3.17 o
   6   3   8     1133.14     1193.55     23.66 o
   7   3   8        0.50        1.20      1.31 o
   8   3   8        6.62        5.49      2.05 o
  -9   4   8       13.16        9.83      3.67 o
  -8   4   8       33.99       31.29      3.80 o
  -7   4   8      455.48      440.06     13.04 o
  -6   4   8       10.60        9.53      2.45 o
  -5   4   8      225.23      246.45     10.88 o
  -4   4   8        8.60        8.70      1.35 o
  -3   4   8      742.40      716.49     14.70 o
  -2   4   8        0.72        2.58      0.60 o
  -1   4   8      197.07      202.05      3.13 o
   0   4   8     1385.30     1327.85     13.12 o
   1   4   8      739.80      831.81      8.77 o
   2   4   8     3623.46     3599.06     44.33 o
   3   4   8      456.90      454.78      7.59 o
   4   4   8      647.28      593.79     13.38 o
   5   4   8       11.31       11.19      2.64 o
   6   4   8       10.29       11.64      1.99 o
   7   4   8       63.62       62.06      3.57 o
   8   4   8       15.41       16.23      2.94 o
  -9   5   8      272.82      291.64     12.90 o
  -8   5   8        7.73        1.68      1.88 o
  -7   5   8      473.02      430.37     14.40 o
  -6   5   8      126.72      130.82      4.42 o
  -5   5   8      194.12      182.77      6.29 o
  -4   5   8      110.10      114.37      3.32 o
  -3   5   8      406.75      390.23      6.72 o
  -2   5   8        0.05        1.58      0.64 o
  -1   5   8      347.96      342.64      4.08 o
   0   5   8       61.65       85.43      1.52 o
   1   5   8       80.61      116.52      2.07 o
   2   5   8     3260.75     3317.24     41.45 o
   3   5   8       24.36       31.85      2.27 o
   4   5   8      129.64      131.11      5.05 o
   5   5   8       30.08       34.95      3.18 o
   6   5   8       54.74       49.66      3.52 o
   7   5   8       57.42       53.58      4.95 o
   8   5   8        4.31        1.71      2.32 o
  -9   6   8        6.69        3.67      3.86 o
  -8   6   8       99.92       92.88      4.55 o
  -7   6   8      550.77      557.92     21.32 o
  -6   6   8        4.66        4.74      1.62 o
  -5   6   8        4.78        5.83      1.39 o
  -4   6   8      142.92      126.67      3.47 o
  -3   6   8        1.39        3.58      0.83 o
  -2   6   8       85.37       74.10      1.83 o
  -1   6   8     1860.88     1858.31     20.20 o
   0   6   8        0.54        1.97      0.49 o
   1   6   8     2885.69     2897.25     33.08 o
   2   6   8       25.90       36.56      1.46 o
   3   6   8      592.65      617.37     10.76 o
   4   6   8        0.02        0.83      1.22 o
   5   6   8       63.30       54.88      3.66 o
   6   6   8        0.17        1.18      2.01 o
   7   6   8       18.32       14.34      2.78 o
  -9   7   8       25.69       22.23      9.35 o
  -8   7   8        5.84        4.33      1.56 o
  -7   7   8        2.74        2.46      1.61 o
  -6   7   8      142.27      143.54      5.98 o
  -5   7   8      135.81      137.69      4.23 o
  -4   7   8      677.47      648.59     21.25 o
  -3   7   8     1617.17     1671.23     35.79 o
  -2   7   8     1750.83     1796.48     23.45 o
  -1   7   8      299.21      293.36      3.86 o
   0   7   8      173.29      140.43      2.16 o
   1   7   8      614.73      598.85      7.22 o
   2   7   8      115.00      122.81      3.37 o
   3   7   8      117.14      116.39      4.38 o
   4   7   8      227.45      229.35      6.56 o
   5   7   8        7.35        4.35      2.05 o
   6   7   8      162.19      164.37     13.55 o
   7   7   8      190.53      183.59      7.89 o
  -9   8   8        1.23        2.07      3.34 o
  -8   8   8      129.86      128.46      6.00 o
  -7   8   8        1.21        0.88      1.31 o
  -6   8   8       10.15        9.83      2.20 o
  -5   8   8       26.15       28.83      2.51 o
  -4   8   8      921.43      890.87     28.22 o
  -3   8   8        7.43        7.62      1.06 o
  -2   8   8      171.74      179.79      4.48 o
  -1   8   8      295.84      322.68      4.62 o
   0   8   8      376.83      365.26      4.39 o
   1   8   8      478.85      472.59      6.31 o
   2   8   8       37.09       47.36      2.34 o
   3   8   8     1299.84     1286.02     24.53 o
   4   8   8       43.58       44.38      2.92 o
   5   8   8       80.20       78.79      5.35 o
   6   8   8       75.43       73.59      6.78 o
   7   8   8       20.59       22.43      3.00 o
  -8   9   8       25.96       17.63      2.37 o
  -7   9   8       55.99       54.51      3.39 o
  -6   9   8      136.11      122.87      4.87 o
  -5   9   8       28.95       30.02      2.44 o
  -4   9   8       63.12       63.64      3.61 o
  -3   9   8     1145.40     1145.39     25.40 o
  -2   9   8      238.67      245.62      4.45 o
  -1   9   8      490.49      454.83      6.60 o
   0   9   8     3468.19     3470.65     45.43 o
   1   9   8        7.90        9.63      1.04 o
   2   9   8      772.13      734.72     12.50 o
   3   9   8       41.28       41.73      2.97 o
   4   9   8      133.37      126.68      4.66 o
   5   9   8       16.54       18.50      3.03 o
   6   9   8        2.75        3.62      2.33 o
   7   9   8        3.00        2.15      2.01 o
  -8  10   8        5.06        3.77      1.92 o
  -7  10   8        0.83        0.63      1.43 o
  -6  10   8       58.40       62.76      3.64 o
  -5  10   8       18.48       19.16      2.28 o
  -4  10   8       59.44       54.94      3.36 o
  -3  10   8      845.96      840.20     20.75 o
  -2  10   8      211.99      199.57      4.64 o
  -1  10   8     1366.78     1335.09     20.86 o
   0  10   8     3260.65     3226.09     52.37 o
   1  10   8      394.05      385.45      6.45 o
   2  10   8      132.34      121.54      3.51 o
   3  10   8       54.34       58.32      3.18 o
   4  10   8       48.77       53.68      3.41 o
   5  10   8      139.74      136.30      5.86 o
   6  10   8       27.37       31.17      3.63 o
   7  10   8        1.52        1.43      1.52 o
  -8  11   8        8.63        4.40      1.91 o
  -7  11   8       27.49       34.79      3.43 o
  -6  11   8        4.96        7.63      2.57 o
  -5  11   8       36.47       34.26      3.18 o
  -4  11   8      685.06      694.81     16.80 o
  -3  11   8        7.15        6.62      1.36 o
  -2  11   8        8.58        9.38      1.64 o
  -1  11   8      864.35      816.07     13.34 o
   0  11   8      253.77      259.55      5.52 o
   1  11   8     1530.76     1516.98     26.33 o
   2  11   8       17.97       19.81      1.77 o
   3  11   8      299.13      312.52      8.17 o
   4  11   8      107.38      123.90      4.92 o
   5  11   8       79.87       79.17      4.27 o
   6  11   8        2.09        2.43      2.01 o
   7  11   8       17.48       16.34      2.08 o
  -8  12   8        7.68        3.96      2.46 o
  -7  12   8       90.10       72.81      5.22 o
  -6  12   8        5.31        2.57      1.93 o
  -5  12   8      390.15      366.30     10.97 o
  -4  12   8        1.07        0.40      1.31 o
  -3  12   8      203.88      212.77      5.56 o
  -2  12   8       56.89       57.44      2.85 o
  -1  12   8       15.26       16.10      1.72 o
   0  12   8       98.11       97.45      3.34 o
   1  12   8      786.29      772.63     13.73 o
   2  12   8       36.92       36.47      2.19 o
   3  12   8        4.94        4.55      1.73 o
   4  12   8       24.93       28.68      2.87 o
   5  12   8       82.91       85.20      4.26 o
   6  12   8       62.07       57.37      3.98 o
   7  12   8        1.47        0.19      1.66 o
  -8  13   8        3.32        3.38      2.28 o
  -7  13   8        1.28        0.03      1.20 o
  -6  13   8        8.74        7.52      1.81 o
  -5  13   8      327.41      313.95     10.15 o
  -4  13   8      256.30      229.88      7.51 o
  -3  13   8      103.80      108.51      4.47 o
  -2  13   8        8.74       11.21      1.86 o
  -1  13   8     1148.85     1151.50     21.42 o
   0  13   8       17.00       21.27      2.23 o
   1  13   8     4865.74     4927.89     95.90 o
   2  13   8      565.12      585.72     11.97 o
   3  13   8      257.11      253.05      6.34 o
   4  13   8       16.61       23.52      2.34 o
   5  13   8       15.53       19.93      2.24 o
   6  13   8        1.70        0.23      1.19 o
  -7  14   8        0.62       -0.11      1.78 o
  -6  14   8       99.24       97.74      4.94 o
  -5  14   8       26.33       29.09      3.42 o
  -4  14   8       19.98       19.84      2.77 o
  -3  14   8      498.44      517.51     12.14 o
  -2  14   8        1.56        2.50      1.47 o
  -1  14   8      386.41      363.06      8.70 o
   0  14   8       65.72       58.88      2.79 o
   1  14   8     1017.06      967.30     17.69 o
   2  14   8      363.59      380.21      9.80 o
   3  14   8      616.79      590.60     12.79 o
   4  14   8       12.21       13.91      1.86 o
   5  14   8        0.09        0.80      1.06 o
   6  14   8       12.44        7.82      1.54 o
  -7  15   8        2.10        2.99      2.16 o
  -6  15   8        8.35        5.58      3.71 o
  -5  15   8      115.23      119.37      5.86 o
  -4  15   8      129.89      123.02      5.78 o
  -3  15   8        1.46        1.56      1.52 o
  -2  15   8      546.95      518.33     11.45 o
  -1  15   8       86.99       78.56      3.91 o
   0  15   8      168.52      157.98      5.03 o
   1  15   8      376.63      376.49      8.57 o
   2  15   8       99.64      111.28      4.60 o
   3  15   8      123.07      133.93      5.41 o
   4  15   8      336.26      322.34      8.81 o
   5  15   8       68.50       64.70      3.32 o
   6  15   8       31.55       31.20      2.70 o
  -7  16   8       13.77        9.28      2.72 o
  -6  16   8       10.66        5.99      1.81 o
  -5  16   8      251.71      255.46      8.80 o
  -4  16   8        0.15        0.70      1.49 o
  -3  16   8      230.56      232.26      7.17 o
  -2  16   8        3.04        5.45      1.71 o
  -1  16   8      112.27       96.95      4.41 o
   0  16   8        8.10        6.07      1.72 o
   1  16   8       20.89       20.82      2.25 o
   2  16   8      316.88      335.70      9.14 o
   3  16   8      117.14      123.34      5.40 o
   4  16   8      173.05      180.64      5.66 o
   5  16   8       63.36       62.90      3.18 o
  -6  17   8      177.57      186.45      8.82 o
  -5  17   8      101.66       93.07      4.81 o
  -4  17   8      415.46      426.98     14.43 o
  -3  17   8        7.91        8.77      2.19 o
  -2  17   8       41.19       42.20      2.67 o
  -1  17   8        2.54        2.99      1.39 o
   0  17   8      317.47      332.32      8.44 o
   1  17   8       28.66       30.71      2.49 o
   2  17   8      443.61      450.36     11.31 o
   3  17   8       59.05       57.67      3.28 o
   4  17   8        0.93        1.54      1.47 o
   5  17   8      148.83      175.77     10.25 o
  -6  18   8      104.64      112.05     14.90 o
  -5  18   8       84.45       88.96      4.83 o
  -4  18   8        0.12        0.20      1.01 o
  -3  18   8      187.77      201.84      6.75 o
  -2  18   8       65.65       74.31      3.30 o
  -1  18   8       98.17      101.80      4.63 o
   0  18   8       91.02       95.41      3.98 o
   1  18   8       18.71       23.55      2.60 o
   2  18   8      330.09      330.77      8.38 o
   3  18   8       21.13       20.92      2.61 o
   4  18   8      502.55      539.52     21.93 o
   5  18   8        7.40        6.02      2.03 o
  -5  19   8       59.85       72.41      3.82 o
  -4  19   8      131.37      114.10      4.65 o
  -3  19   8        7.40        5.55      1.71 o
  -2  19   8        5.48        1.74      1.25 o
  -1  19   8       12.96        8.77      2.23 o
   0  19   8       47.30       49.37      3.69 o
   1  19   8      346.19      380.25      9.38 o
   2  19   8      140.13      148.63      4.84 o
   3  19   8      234.51      256.22      6.71 o
   4  19   8      399.89      482.70     14.94 o
  -5  20   8        2.23        0.69      1.65 o
  -4  20   8       47.11       48.01      3.02 o
  -3  20   8      326.08      336.44     11.59 o
  -2  20   8       19.80       18.56      2.13 o
  -1  20   8        7.30        2.63      1.63 o
   0  20   8       10.71       10.49      2.43 o
   1  20   8       25.74       27.47      2.69 o
   2  20   8        2.73        3.14      1.48 o
   3  20   8       14.46       17.17      1.74 o
  -4  21   8        0.56        0.96      1.10 o
  -3  21   8       23.10       19.16      2.29 o
  -2  21   8       22.67       28.36      2.52 o
  -1  21   8       48.66       54.64      3.23 o
   0  21   8        3.21        5.93      2.05 o
   1  21   8       52.38       68.72      3.48 o
   2  21   8        3.19        4.24      1.37 o
   3  21   8       26.48       35.21      2.98 o
  -3  22   8       38.51       45.79      2.88 o
  -2  22   8       30.34       28.30      2.62 o
  -1  22   8       59.73       69.57      3.29 o
   0  22   8        0.30        0.81      1.27 o
   1  22   8        0.52       -0.02      0.82 o
   2  22   8      300.72      353.37      9.11 o
  -2  23   8        7.74        9.11      2.04 o
  -1  23   8       25.61       27.92      2.69 o
   0  23   8        0.29        0.67      1.36 o
  -9   1   9        2.10        2.25      2.90 o
  -8   1   9       74.81       72.21      4.99 o
  -7   1   9      245.32      243.86      8.33 o
  -6   1   9        5.27        5.00      2.35 o
  -5   1   9      122.31      113.67      4.67 o
  -4   1   9      872.63      829.65     25.53 o
  -3   1   9      943.38      957.89     20.49 o
  -2   1   9       11.08       16.15      1.09 o
  -1   1   9       12.68       12.46      1.07 o
   0   1   9     2342.94     2399.81     25.81 o
   1   1   9       86.23       72.72      2.04 o
   2   1   9      195.17      186.47      3.63 o
   3   1   9      562.95      513.66     10.51 o
   4   1   9        4.62        2.64      2.01 o
   5   1   9        7.75        9.15      2.36 o
   6   1   9       52.61       56.73      3.49 o
   7   1   9       86.44       92.27      6.88 o
  -9   2   9       41.99       51.23      4.86 o
  -8   2   9       11.29       14.39      2.39 o
  -7   2   9        1.63        2.16      2.01 o
  -6   2   9        0.64       -0.14      1.46 o
  -5   2   9       49.81       45.77      3.13 o
  -4   2   9      406.77      393.55     14.76 o
  -3   2   9       15.12       10.55      1.26 o
  -2   2   9     3780.30     3748.20     60.67 o
  -1   2   9      212.42      210.33      2.89 o
   0   2   9      115.70      129.44      2.05 o
   1   2   9      454.60      458.20      5.71 o
   2   2   9      237.60      212.67      3.70 o
   3   2   9      186.75      189.23      4.33 o
   4   2   9     1437.76     1524.21     31.50 o
   5   2   9       30.42       33.32      3.88 o
   6   2   9      778.77      845.99     18.49 o
   7   2   9        0.04        0.44      0.79 o
  -9   3   9        0.25        0.93      2.81 o
  -8   3   9       31.02       26.34      2.92 o
  -7   3   9      243.15      237.25      8.09 o
  -6   3   9       66.10       68.18      3.79 o
  -5   3   9        0.04        0.90      1.63 o
  -4   3   9       59.91       86.51      4.22 o
  -3   3   9      288.16      306.97      7.56 o
  -2   3   9      148.11      130.15      2.95 o
  -1   3   9       97.69       80.69      1.63 o
   0   3   9     2667.33     2765.54     28.76 o
   1   3   9       54.41       57.71      1.43 o
   2   3   9       22.57       25.07      1.34 o
   3   3   9       38.03       50.04      2.98 o
   4   3   9       21.26       17.68      2.62 o
   5   3   9      378.43      383.06      9.65 o
   6   3   9      106.49      109.47      4.76 o
   7   3   9       22.86       20.00      2.34 o
  -9   4   9       10.82        3.05      2.68 o
  -8   4   9       53.90       53.65      3.64 o
  -7   4   9        5.84        3.37      1.69 o
  -6   4   9      488.55      466.35     23.85 o
  -5   4   9       28.96       31.43      2.56 o
  -4   4   9        2.26        3.23      1.32 o
  -3   4   9       47.09       54.16      2.47 o
  -2   4   9      712.79      761.75     11.56 o
  -1   4   9      482.16      462.64      5.21 o
   0   4   9      649.91      674.89      6.82 o
   1   4   9      419.40      414.98      4.79 o
   2   4   9      321.08      287.84      4.90 o
   3   4   9      358.96      376.57      8.34 o
   4   4   9      324.80      340.77      9.03 o
   5   4   9        4.38       13.62      2.91 o
   6   4   9       38.45       39.64      3.48 o
   7   4   9       86.49       77.49      4.50 o
  -9   5   9        5.80        2.80      3.19 o
  -8   5   9       68.97       65.89      4.38 o
  -7   5   9      166.68      164.90      7.99 o
  -6   5   9      232.44      237.12     12.70 o
  -5   5   9        0.82        2.00      1.43 o
  -4   5   9      206.39      201.79      5.78 o
  -3   5   9     1119.58     1174.08     29.79 o
  -2   5   9      150.72      151.27      2.88 o
  -1   5   9       27.30       22.19      0.94 o
   0   5   9       19.17       15.74      0.82 o
   1   5   9     1509.35     1465.58     15.74 o
   2   5   9      103.21       97.47      2.45 o
   3   5   9      940.03      958.72     17.93 o
   4   5   9      489.23      505.62     11.98 o
   5   5   9      392.86      396.49     10.40 o
   6   5   9       70.33       73.75      3.87 o
   7   5   9       21.82       24.08      2.91 o
  -9   6   9        0.32       -0.16      2.29 o
  -8   6   9       14.07       11.66      2.01 o
  -7   6   9      400.27      414.33     19.14 o
  -6   6   9       11.89       11.17      2.51 o
  -5   6   9       79.36       80.33      3.68 o
  -4   6   9      401.91      397.10     13.78 o
  -3   6   9        5.63        5.46      0.93 o
  -2   6   9        0.86        0.58      0.64 o
  -1   6   9     1737.16     1802.72     19.85 o
   0   6   9      427.04      396.87      4.67 o
   1   6   9       31.70       23.96      1.20 o
   2   6   9     1477.68     1454.93     23.80 o
   3   6   9      189.12      193.56      5.14 o
   4   6   9        2.18        1.90      1.49 o
   5   6   9      196.70      192.65      6.50 o
   6   6   9      108.48      108.07      4.65 o
   7   6   9       45.30       42.27      3.36 o
  -8   7   9       50.00       48.97      3.25 o
  -7   7   9      193.87      199.33      8.21 o
  -6   7   9        0.73        0.91      1.65 o
  -5   7   9       25.87       23.69      2.56 o
  -4   7   9      154.94      145.54      5.06 o
  -3   7   9       45.45       48.80      2.12 o
  -2   7   9     1106.14      992.34     18.01 o
  -1   7   9        1.84        4.10      1.01 o
   0   7   9     2268.31     2317.44     31.43 o
   1   7   9     2507.18     2415.04     35.05 o
   2   7   9        1.49        8.53      1.88 o
   3   7   9      335.58      326.51      7.83 o
   4   7   9      722.19      733.77     16.14 o
   5   7   9       13.43       15.20      2.53 o
   6   7   9        2.99        4.28      1.86 o
   7   7   9      206.66      218.14      9.67 o
  -8   8   9       47.88       42.35      3.60 o
  -7   8   9       49.27       46.34      3.66 o
  -6   8   9      100.86       98.55      4.95 o
  -5   8   9       33.60       30.88      2.44 o
  -4   8   9      822.30      776.20     44.98 o
  -3   8   9      473.74      462.33     10.24 o
  -2   8   9      424.28      448.69      7.79 o
  -1   8   9       51.88       40.46      1.96 o
   0   8   9     1192.73     1142.66     16.99 o
   1   8   9        3.13        2.95      1.11 o
   2   8   9      550.34      516.57      9.56 o
   3   8   9        3.68        5.83      1.76 o
   4   8   9      252.88      228.42      6.19 o
   5   8   9       79.99       88.82      4.86 o
   6   8   9      102.32       95.02      5.18 o
   7   8   9        3.12        1.54      1.62 o
  -8   9   9       48.53       39.63      3.57 o
  -7   9   9       59.25       46.73      3.41 o
  -6   9   9       28.41       23.75      2.55 o
  -5   9   9       19.28       21.56      2.19 o
  -4   9   9       25.34       18.98      2.49 o
  -3   9   9        2.34        3.64      1.30 o
  -2   9   9      585.26      594.48     10.65 o
  -1   9   9      335.11      332.88      5.91 o
   0   9   9      221.75      235.16      5.46 o
   1   9   9       28.10       25.85      1.73 o
   2   9   9        7.57       13.17      1.65 o
   3   9   9      218.46      223.65      6.16 o
   4   9   9       89.54       75.92      3.44 o
   5   9   9      236.10      249.36      8.16 o
   6   9   9       68.03       62.49      4.55 o
   7   9   9       91.48       95.85      4.79 o
  -8  10   9       49.83       54.17      4.59 o
  -7  10   9        1.06       -0.38      1.09 o
  -6  10   9       11.68       11.76      2.19 o
  -5  10   9       64.19       63.72      3.50 o
  -4  10   9      258.28      263.53      9.70 o
  -3  10   9      219.08      208.89      5.47 o
  -2  10   9      187.03      200.02      4.84 o
  -1  10   9     1171.65     1115.83     19.42 o
   0  10   9     1285.73     1284.01     22.83 o
   1  10   9      208.28      217.84      4.69 o
   2  10   9      251.62      252.16      5.63 o
   3  10   9      799.46      782.78     15.40 o
   4  10   9        6.59       11.18      2.16 o
   5  10   9      132.73      132.51      5.34 o
   6  10   9        1.47        1.19      1.81 o
   7  10   9        4.24        3.43      1.59 o
  -8  11   9       10.61       14.00      3.33 o
  -7  11   9        0.76        1.33      1.45 o
  -6  11   9        2.00        1.56      1.97 o
  -5  11   9      735.80      715.03     28.05 o
  -4  11   9      251.67      253.92      9.15 o
  -3  11   9       62.15       62.24      2.89 o
  -2  11   9       46.52       43.44      2.41 o
  -1  11   9      140.50      141.55      4.00 o
   0  11   9      574.42      529.91     10.38 o
   1  11   9      119.53      110.02      3.42 o
   2  11   9      198.09      198.14      5.21 o
   3  11   9      453.74      411.06      9.97 o
   4  11   9      128.00      118.71      5.12 o
   5  11   9      111.90      122.29      4.94 o
   6  11   9        0.01       -0.17      1.22 o
  -8  12   9       27.54       32.51      3.97 o
  -7  12   9        2.57        1.33      1.32 o
  -6  12   9      208.97      211.39      9.08 o
  -5  12   9       79.54       80.31      4.54 o
  -4  12   9        0.89        0.54      1.59 o
  -3  12   9       77.14       84.81      4.07 o
  -2  12   9      205.10      196.43      4.76 o
  -1  12   9     1163.39     1118.74     19.99 o
   0  12   9      288.08      268.34      6.14 o
   1  12   9      506.82      475.02      9.92 o
   2  12   9       19.41       16.26      1.74 o
   3  12   9        2.54        6.61      1.78 o
   4  12   9       38.38       33.39      2.87 o
   5  12   9        7.97        6.59      1.80 o
   6  12   9      108.27      114.78      4.47 o
  -7  13   9       23.77       20.99      2.46 o
  -6  13   9        5.32        3.62      2.04 o
  -5  13   9      193.67      180.69      7.29 o
  -4  13   9      121.14      114.38      5.71 o
  -3  13   9       21.35       20.93      2.28 o
  -2  13   9      328.47      329.05      7.79 o
  -1  13   9       35.18       33.44      2.53 o
   0  13   9      412.05      411.01      9.13 o
   1  13   9       96.07      103.42      3.60 o
   2  13   9      169.60      163.28      4.59 o
   3  13   9      841.78      787.15     15.76 o
   4  13   9       16.41       19.45      2.25 o
   5  13   9       22.02       24.13      2.33 o
   6  13   9       73.16       73.49      4.52 o
  -7  14   9       48.97       63.10      6.83 o
  -6  14   9       58.98       50.15      4.49 o
  -5  14   9       81.07       78.70      4.04 o
  -4  14   9       95.70       90.82      4.36 o
  -3  14   9        0.81        1.64      1.61 o
  -2  14   9       15.61       14.53      2.10 o
  -1  14   9       69.42       60.69      3.10 o
   0  14   9      120.30      111.42      4.29 o
   1  14   9      121.69      116.76      4.23 o
   2  14   9      725.83      723.30     15.33 o
   3  14   9       14.10       13.08      2.06 o
   4  14   9       23.59       15.07      2.12 o
   5  14   9       15.13       12.75      1.89 o
   6  14   9       22.29       22.62      2.46 o
  -7  15   9        0.03       -0.93      2.34 o
  -6  15   9        1.46        0.05      1.38 o
  -5  15   9      123.17      135.38      5.79 o
  -4  15   9      166.78      170.15      6.65 o
  -3  15   9      270.00      268.54      7.84 o
  -2  15   9      120.40      120.76      4.39 o
  -1  15   9       85.05       87.37      4.58 o
   0  15   9      758.61      774.42     16.46 o
   1  15   9      119.98      120.09      4.94 o
   2  15   9      102.08      102.40      4.54 o
   3  15   9       43.95       31.72      3.33 o
   4  15   9       24.15       29.64      2.66 o
   5  15   9       48.48       33.21      3.36 o
  -6  16   9        2.17        1.04      1.52 o
  -5  16   9      185.86      189.46      7.15 o
  -4  16   9        0.50        0.35      1.34 o
  -3  16   9       35.61       40.56      2.86 o
  -2  16   9      122.26      135.60      4.59 o
  -1  16   9       59.60       54.23      3.26 o
   0  16   9      529.74      521.82     11.36 o
   1  16   9        0.10       -0.16      1.24 o
   2  16   9       30.61       35.47      2.82 o
   3  16   9       10.26       12.46      2.44 o
   4  16   9        5.97        6.60      1.82 o
   5  16   9        3.05        1.24      1.91 o
  -6  17   9        0.05        0.56      1.20 o
  -5  17   9       35.31       31.72      3.15 o
  -4  17   9      129.28      147.98      5.72 o
  -3  17   9       54.77       58.15      3.89 o
  -2  17   9        1.72        2.55      1.47 o
  -1  17   9       23.84       22.73      2.42 o
   0  17   9        1.36        2.36      1.90 o
   1  17   9       21.46       24.64      2.45 o
   2  17   9        6.79        7.78      1.96 o
   3  17   9      126.39      121.55      4.72 o
   4  17   9        5.89        4.12      1.57 o
   5  17   9       29.59       33.05      3.86 o
  -5  18   9       36.30       37.69      3.18 o
  -4  18   9       53.47       55.34      3.26 o
  -3  18   9       50.66       47.47      3.22 o
  -2  18   9       65.24       59.40      2.87 o
  -1  18   9       68.25       64.91      3.56 o
   0  18   9       62.72       63.16      3.61 o
   1  18   9      138.09      137.91      4.97 o
   2  18   9       20.15       19.72      2.26 o
   3  18   9        0.41        1.58      1.40 o
   4  18   9        9.43        7.12      1.43 o
  -5  19   9      153.72      179.15      8.48 o
  -4  19   9       19.74       22.94      2.31 o
  -3  19   9       13.60        8.67      1.76 o
  -2  19   9      345.66      319.24     10.18 o
  -1  19   9        9.58       13.66      2.37 o
   0  19   9        3.07        4.15      1.82 o
   1  19   9      173.69      161.29      4.98 o
   2  19   9       92.38      108.09      4.05 o
   3  19   9       53.23       62.40      3.34 o
   4  19   9      149.73      165.59      5.29 o
  -4  20   9      143.43      147.24      7.92 o
  -3  20   9        1.03        1.15      1.18 o
  -2  20   9       25.64       20.37      2.01 o
  -1  20   9        1.13        1.67      1.50 o
   0  20   9      155.55      149.04      5.56 o
   1  20   9       20.91       21.27      2.42 o
   2  20   9       39.57       33.24      2.43 o
   3  20   9       84.03      105.86      4.42 o
  -3  21   9        1.05        0.61      1.03 o
  -2  21   9      292.47      294.46      8.22 o
  -1  21   9        1.94        1.20      1.30 o
   0  21   9       48.00       54.51      4.47 o
   1  21   9       36.65       42.42      2.66 o
   2  21   9      246.69      245.59      8.07 o
  -2  22   9       23.94       22.35      2.39 o
  -1  22   9        1.69        0.21      1.07 o
   0  22   9      169.12      191.75      6.53 o
   1  22   9        0.47        0.94      1.34 o
  -9   0  10       51.06       46.86      5.91 o
  -8   0  10       90.42       88.35      6.18 o
  -7   0  10       20.72       22.95      5.70 o
  -6   0  10       61.51       65.54      6.23 o
  -5   0  10        0.01        2.43      2.77 o
  -4   0  10     1129.29     1125.56     75.10 o
  -3   0  10       13.70       15.81      1.99 o
  -2   0  10       39.64       39.17      2.64 o
  -1   0  10      922.91      922.87     14.66 o
   0   0  10     2549.07     2564.59     40.41 o
   1   0  10      232.50      193.37      5.95 o
   2   0  10      543.05      511.18     13.50 o
   3   0  10     3077.54     3192.67     88.18 o
   4   0  10      163.95      171.68      9.20 o
   5   0  10      345.09      333.01     13.00 o
   6   0  10       15.17       15.93      3.45 o
   7   0  10       39.55       34.41      2.97 o
  -9   1  10       24.27       29.93      3.95 o
  -8   1  10        2.30        0.19      1.67 o
  -7   1  10      177.43      185.19      7.56 o
  -6   1  10        0.61        2.79      2.33 o
  -5   1  10        3.74        2.27      1.72 o
  -4   1  10      263.86      280.35     14.03 o
  -3   1  10       17.00       13.72      1.42 o
  -2   1  10       24.46       18.23      1.23 o
  -1   1  10        5.02       10.67      0.93 o
   0   1  10     1152.35     1204.50     12.93 o
   1   1  10       50.79       42.95      2.04 o
   2   1  10       38.39       43.82      2.44 o
   3   1  10        2.52        4.92      1.76 o
   4   1  10     1233.32     1266.53     27.63 o
   5   1  10      174.80      174.85      6.74 o
   6   1  10       12.69       12.25      2.32 o
   7   1  10       48.42       40.05      2.13 o
  -9   2  10        1.33        0.88      1.83 o
  -8   2  10        0.32       -0.34      1.32 o
  -7   2  10      155.82      167.68      6.58 o
  -6   2  10        2.41        3.11      2.09 o
  -5   2  10      252.85      251.73     12.65 o
  -4   2  10        6.62        6.62      1.67 o
  -3   2  10      141.83      135.16      5.06 o
  -2   2  10      243.70      225.39      3.67 o
  -1   2  10      244.85      242.86      3.43 o
   0   2  10       16.86       26.93      1.11 o
   1   2  10     1006.23     1058.22     15.41 o
   2   2  10       45.05       42.84      2.57 o
   3   2  10        2.66        4.23      1.84 o
   4   2  10       55.74       62.96      4.72 o
   5   2  10       84.63       86.66      5.08 o
   6   2  10        2.93        3.99      1.84 o
   7   2  10      397.75      407.82     12.02 o
  -9   3  10        2.45        1.89      2.31 o
  -8   3  10       33.30       35.93      3.06 o
  -7   3  10       64.06       57.25      4.80 o
  -6   3  10        4.56        3.95      1.92 o
  -5   3  10      327.36      312.32     16.66 o
  -4   3  10       95.10       95.78      5.18 o
  -3   3  10      120.48      110.61      6.53 o
  -2   3  10      722.69      730.44     12.65 o
  -1   3  10        7.49       12.17      0.98 o
   0   3  10     2092.57     2111.77     27.26 o
   1   3  10     1589.93     1596.63     23.28 o
   2   3  10     1259.52     1208.99     20.29 o
   3   3  10       21.00       19.73      2.37 o
   4   3  10     3789.00     4003.78     84.73 o
   5   3  10        3.77        5.54      2.09 o
   6   3  10        0.93        0.63      1.18 o
   7   3  10      257.33      264.30      7.26 o
  -8   4  10       89.51       93.38      4.58 o
  -7   4  10        2.81        2.06      2.04 o
  -6   4  10       43.17       48.11      3.61 o
  -5   4  10       12.84       13.92      2.20 o
  -4   4  10       39.44       33.65      2.86 o
  -3   4  10     1177.66     1095.78     52.70 o
  -2   4  10      257.29      255.39      4.49 o
  -1   4  10      434.77      454.72      6.49 o
   0   4  10     4948.08     4930.05     76.36 o
   1   4  10      880.15      869.58     12.89 o
   2   4  10     1226.42     1207.94     20.34 o
   3   4  10      164.62      168.23      5.37 o
   4   4  10      264.89      242.93      7.40 o
   5   4  10        3.36        6.79      2.03 o
   6   4  10        4.01        3.93      1.85 o
   7   4  10      133.93      134.40      4.97 o
  -8   5  10       12.33       11.87      2.41 o
  -7   5  10       89.72       87.72      4.29 o
  -6   5  10       73.28       63.45      4.33 o
  -5   5  10       18.25       18.63      2.19 o
  -4   5  10      478.42      474.86     12.18 o
  -3   5  10        0.06        0.22      1.18 o
  -2   5  10       65.71       67.70      2.28 o
  -1   5  10     2420.01     2392.92     31.23 o
   0   5  10      813.76      760.25     10.86 o
   1   5  10      475.64      459.31      7.11 o
   2   5  10      180.65      163.63      4.15 o
   3   5  10        6.03        7.67      1.75 o
   4   5  10      272.64      261.52      6.89 o
   5   5  10      192.93      197.82      5.76 o
   6   5  10        0.37        0.62      1.27 o
   7   5  10       25.05       28.22      2.86 o
  -8   6  10       24.85       21.15      2.56 o
  -7   6  10        5.03        7.97      2.51 o
  -6   6  10       48.14       54.51      4.22 o
  -5   6  10       19.49       25.80      3.00 o
  -4   6  10       80.73       71.08      7.09 o
  -3   6  10      836.98      807.72     20.09 o
  -2   6  10      190.22      189.33      4.77 o
  -1   6  10     1116.50     1124.63     15.79 o
   0   6  10      277.28      280.35      4.70 o
   1   6  10      229.44      228.83      4.51 o
   2   6  10        8.60       12.97      1.79 o
   3   6  10      156.55      150.84      5.18 o
   4   6  10        1.02        2.23      1.79 o
   5   6  10       54.23       49.77      3.37 o
   6   6  10        3.61        2.09      1.42 o
   7   6  10        1.32        1.09      1.43 o
  -8   7  10        0.97        0.70      1.27 o
  -7   7  10        1.05        1.36      1.65 o
  -6   7  10       19.96       24.46      3.08 o
  -5   7  10       27.74       28.16      2.94 o
  -4   7  10      127.27      122.74      5.01 o
  -3   7  10       47.29       40.78      2.92 o
  -2   7  10      108.50       99.90      3.42 o
  -1   7  10       10.69       12.28      1.34 o
   0   7  10     2897.33     2829.00     45.90 o
   1   7  10       80.15       75.78      2.92 o
   2   7  10        0.59        2.30      1.25 o
   3   7  10        0.27        1.41      1.47 o
   4   7  10       43.92       38.26      2.91 o
   5   7  10      107.19       90.68      5.51 o
   6   7  10       98.42       90.82      4.82 o
   7   7  10       45.92       52.01      3.98 o
  -8   8  10       54.87       54.18      4.15 o
  -7   8  10       30.95       30.20      3.14 o
  -6   8  10        3.45        4.55      1.96 o
  -5   8  10      551.81      554.03     17.56 o
  -4   8  10       76.36       63.36      6.03 o
  -3   8  10      449.55      447.67     11.89 o
  -2   8  10      122.68      122.07      3.82 o
  -1   8  10      636.14      622.32     11.39 o
   0   8  10       33.79       36.88      2.04 o
   1   8  10       95.31       85.02      2.88 o
   2   8  10      453.95      488.65      9.15 o
   3   8  10      977.02      981.23     18.89 o
   4   8  10       22.95       22.49      2.24 o
   5   8  10       72.43       70.16      3.55 o
   6   8  10       82.42       87.63      4.46 o
  -8   9  10       16.45       13.80      2.15 o
  -7   9  10      147.17      142.01      5.73 o
  -6   9  10      191.03      188.04      7.18 o
  -5   9  10      561.76      582.14     21.42 o
  -4   9  10      230.22      238.07      8.28 o
  -3   9  10       48.67       49.83      2.74 o
  -2   9  10     1032.56     1007.95     18.86 o
  -1   9  10      482.40      470.51      8.85 o
   0   9  10       33.09       34.96      2.24 o
   1   9  10      347.87      340.24      6.61 o
   2   9  10        5.91        7.85      1.53 o
   3   9  10       40.57       37.31      2.77 o
   4   9  10       32.01       28.22      2.50 o
   5   9  10       44.35       57.52      4.19 o
   6   9  10       16.78       14.18      2.09 o
  -8  10  10        2.24        1.96      1.95 o
  -7  10  10       57.88       57.98      3.71 o
  -6  10  10        1.71        1.85      2.04 o
  -5  10  10       27.94       24.60      3.03 o
  -4  10  10       28.07       31.80      3.33 o
  -3  10  10      170.49      168.20      4.88 o
  -2  10  10       14.23       10.75      1.82 o
  -1  10  10      716.40      711.39     13.93 o
   0  10  10      302.59      313.82      6.84 o
   1  10  10      552.09      571.68     10.30 o
   2  10  10       37.93       38.39      2.23 o
   3  10  10       48.16       46.36      2.77 o
   4  10  10       27.15       27.94      2.43 o
   5  10  10       16.72       15.92      2.57 o
   6  10  10        3.96        4.79      1.91 o
  -7  11  10       30.79       28.33      3.50 o
  -6  11  10        1.47        3.00      2.77 o
  -5  11  10       10.44       11.89      2.02 o
  -4  11  10       69.67       68.50      5.38 o
  -3  11  10      119.39      119.20      5.20 o
  -2  11  10      123.71      103.98      3.75 o
  -1  11  10     1214.59     1229.91     24.94 o
   0  11  10       19.34       19.66      1.94 o
   1  11  10       74.75       74.18      3.15 o
   2  11  10      351.03      326.41      7.40 o
   3  11  10       39.29       51.95      2.77 o
   4  11  10        0.73        2.22      1.50 o
   5  11  10        3.41        3.36      1.65 o
   6  11  10        2.96        1.54      1.46 o
  -7  12  10       20.22       12.67      4.37 o
  -6  12  10        7.24        2.36      1.67 o
  -5  12  10        3.79        4.64      1.87 o
  -4  12  10       14.88       16.28      2.51 o
  -3  12  10      186.60      199.99      5.48 o
  -2  12  10      586.83      559.67     10.89 o
  -1  12  10     1604.93     1612.17     31.22 o
   0  12  10      188.66      190.64      4.84 o
   1  12  10      464.79      456.51      9.34 o
   2  12  10      193.53      202.42      5.53 o
   3  12  10       91.40       79.96      3.81 o
   4  12  10       34.92       38.25      2.74 o
   5  12  10        5.95        6.26      1.63 o
   6  12  10        0.07       -0.50      1.19 o
  -7  13  10        0.78        0.09      1.08 o
  -6  13  10       35.94       33.51      4.20 o
  -5  13  10       27.89       29.30      2.74 o
  -4  13  10      130.52      132.03      6.00 o
  -3  13  10      364.34      375.80      9.65 o
  -2  13  10        1.40        2.20      1.33 o
  -1  13  10      275.42      289.42      7.90 o
   0  13  10       41.82       38.19      2.34 o
   1  13  10       14.68       13.33      1.76 o
   2  13  10      245.94      268.80      6.76 o
   3  13  10      160.85      155.73      4.94 o
   4  13  10      164.70      178.29      5.48 o
   5  13  10       33.13       39.18      2.52 o
  -7  14  10        2.57        4.09      2.91 o
  -6  14  10        7.74        3.71      1.56 o
  -5  14  10      486.99      505.34     23.34 o
  -4  14  10       98.26       92.16      6.82 o
  -3  14  10      521.50      504.70     13.27 o
  -2  14  10      157.53      152.91      4.88 o
  -1  14  10      736.33      705.84     15.24 o
   0  14  10       58.01       57.62      2.78 o
   1  14  10       58.63       48.81      2.77 o
   2  14  10      361.83      346.40      8.34 o
   3  14  10       31.07       27.21      2.48 o
   4  14  10       34.97       36.47      2.84 o
   5  14  10        6.45        5.54      1.30 o
  -6  15  10       41.56       32.49      8.05 o
  -5  15  10       83.73       84.04      4.68 o
  -4  15  10       55.71       61.52      3.52 o
  -3  15  10      262.77      281.22      9.19 o
  -2  15  10      620.41      657.63     14.21 o
  -1  15  10      330.50      337.91      8.79 o
   0  15  10      153.57      151.70      5.47 o
   1  15  10       13.40       11.33      1.61 o
   2  15  10       94.71       78.50      3.79 o
   3  15  10       34.73       37.70      2.69 o
   4  15  10        0.13        0.95      1.13 o
   5  15  10       45.91       46.71      3.91 o
  -6  16  10       50.04       51.72      4.89 o
  -5  16  10      138.85      153.32      8.92 o
  -4  16  10        6.76        8.07      2.12 o
  -3  16  10      287.31      303.03      9.81 o
  -2  16  10      103.94       99.75      4.31 o
  -1  16  10       61.86       60.86      3.42 o
   0  16  10      651.39      665.86     15.04 o
   1  16  10        0.08        2.28      1.54 o
   2  16  10      264.81      278.20      7.88 o
   3  16  10       54.36       55.81      3.54 o
   4  16  10       26.56       28.65      2.74 o
  -6  17  10      153.85      179.44      9.82 o
  -5  17  10        0.29        1.01      1.52 o
  -4  17  10       53.05       61.15      3.25 o
  -3  17  10      113.55      114.84      4.64 o
  -2  17  10        1.26        0.65      1.12 o
  -1  17  10       61.92       72.75      3.49 o
   0  17  10       22.91       26.18      2.40 o
   1  17  10       24.87       23.79      2.25 o
   2  17  10      284.79      310.68      8.71 o
   3  17  10        9.69        6.83      1.97 o
   4  17  10        1.32        0.86      1.12 o
  -5  18  10        0.02        0.37      1.39 o
  -4  18  10        2.66        1.98      1.51 o
  -3  18  10      169.07      183.22      6.36 o
  -2  18  10      209.86      208.49      5.40 o
  -1  18  10      167.19      163.30      5.12 o
   0  18  10       40.17       43.54      3.21 o
   1  18  10       72.75       68.29      3.37 o
   2  18  10        0.69        1.03      1.36 o
   3  18  10      197.64      225.64      6.72 o
  -4  19  10        0.07       -0.06      0.83 o
  -3  19  10       53.34       47.21      3.52 o
  -2  19  10        2.06        1.59      1.19 o
  -1  19  10      113.76      128.78      5.61 o
   0  19  10      253.57      276.07      8.50 o
   1  19  10      293.22      303.28     12.03 o
   2  19  10       36.77       40.25      2.77 o
   3  19  10       10.66        8.53      1.96 o
  -4  20  10       27.01       25.78      2.14 o
  -3  20  10       11.28       10.23      1.94 o
  -2  20  10       93.94       87.63      5.93 o
  -1  20  10       15.67       11.70      2.17 o
   0  20  10       14.60       15.47      2.08 o
   1  20  10        1.91        1.41      1.19 o
   2  20  10        1.85        3.61      1.69 o
  -3  21  10       18.91       26.09      2.53 o
  -2  21  10        2.74        2.62      1.63 o
  -1  21  10      115.73      150.97      6.62 o
   0  21  10        0.78        0.81      1.03 o
   1  21  10       58.22       69.55      3.75 o
  -8   1  11       15.38       13.29      2.88 o
  -7   1  11       24.46       27.51      3.80 o
  -6   1  11       18.28       17.39      3.11 o
  -5   1  11        0.71        1.29      2.21 o
  -4   1  11        7.80        7.30      1.80 o
  -3   1  11      170.90      155.13      5.44 o
  -2   1  11        1.36        3.26      1.30 o
  -1   1  11      959.53      965.25     12.97 o
   0   1  11       25.36       27.03      1.90 o
   1   1  11        5.63        6.09      1.39 o
   2   1  11      389.53      390.49      7.65 o
   3   1  11      398.15      400.10      8.52 o
   4   1  11        3.45        5.53      2.19 o
   5   1  11        7.13        8.94      2.24 o
   6   1  11       23.48       20.52      2.38 o
   7   1  11      158.24      158.22      5.11 o
  -8   2  11       90.55       92.11      4.69 o
  -7   2  11       92.05       93.29      4.77 o
  -6   2  11        8.63       11.47      2.78 o
  -5   2  11      121.72      118.37      5.97 o
  -4   2  11       14.34       15.23      2.06 o
  -3   2  11      129.76      119.81      5.32 o
  -2   2  11        9.44        6.23      1.25 o
  -1   2  11     1938.99     1991.02     29.63 o
   0   2  11      912.81      893.45     14.25 o
   1   2  11      841.30      830.60     13.71 o
   2   2  11      873.75      861.33     15.43 o
   3   2  11        2.57        5.52      1.85 o
   4   2  11        2.85        4.56      2.17 o
   5   2  11        7.23       10.47      2.49 o
   6   2  11       27.40       26.62      2.46 o
   7   2  11       32.95       31.01      3.29 o
  -8   3  11       26.67       22.43      2.72 o
  -7   3  11      180.50      188.44     11.27 o
  -6   3  11       13.16       11.74      2.90 o
  -5   3  11       39.58       33.74      2.69 o
  -4   3  11      176.60      166.69      7.11 o
  -3   3  11        8.84        7.92      1.76 o
  -2   3  11      148.51      127.98      3.23 o
  -1   3  11      417.40      465.24      7.51 o
   0   3  11      442.36      475.07      7.93 o
   1   3  11     1380.50     1443.86     23.21 o
   2   3  11       43.89       46.60      2.71 o
   3   3  11     1005.89     1018.64     19.57 o
   4   3  11        3.09        2.99      1.91 o
   5   3  11        7.93        8.80      2.26 o
   6   3  11       15.28       18.49      2.13 o
   7   3  11       30.03       33.94      3.69 o
  -8   4  11       48.48       51.37      3.12 o
  -7   4  11       43.53       49.09      3.80 o
  -6   4  11        4.28        2.03      1.67 o
  -5   4  11        2.48        4.88      1.83 o
  -4   4  11      371.95      386.74     15.81 o
  -3   4  11       21.87       15.47      1.94 o
  -2   4  11       97.51       94.72      3.04 o
  -1   4  11      178.00      178.95      3.67 o
   0   4  11      311.62      313.48      6.33 o
   1   4  11       14.04       14.68      1.77 o
   2   4  11     1177.34     1201.24     20.39 o
   3   4  11      966.29      936.29     17.74 o
   4   4  11      172.39      152.33      5.37 o
   5   4  11       55.23       60.96      3.46 o
   6   4  11        2.50        2.22      1.31 o
  -8   5  11        1.52        1.07      1.37 o
  -7   5  11       77.03       78.51      4.91 o
  -6   5  11       50.94       48.19      3.26 o
  -5   5  11      541.22      562.70     26.52 o
  -4   5  11       10.57       12.03      1.98 o
  -3   5  11      102.20       88.31      4.13 o
  -2   5  11       68.64       71.05      2.85 o
  -1   5  11       29.58       25.17      1.60 o
   0   5  11      242.17      197.60      4.45 o
   1   5  11      159.45      162.16      4.08 o
   2   5  11     1370.70     1377.48     23.17 o
   3   5  11      245.24      244.06      6.47 o
   4   5  11       65.11       69.92      3.63 o
   5   5  11       13.57       14.07      2.51 o
   6   5  11       47.90       47.43      2.92 o
  -8   6  11       55.92       49.13      3.98 o
  -7   6  11        5.95        5.28      1.70 o
  -6   6  11        5.31        9.75      2.41 o
  -5   6  11       76.52       76.06      5.06 o
  -4   6  11       37.37       34.97      3.31 o
  -3   6  11       21.68       18.44      2.41 o
  -2   6  11      223.89      223.50      5.74 o
  -1   6  11     1255.71     1261.83     23.82 o
   0   6  11      795.18      756.42     13.56 o
   1   6  11      688.74      650.82     11.54 o
   2   6  11      434.31      439.70      9.13 o
   3   6  11      275.75      243.41      6.89 o
   4   6  11       30.40       43.79      3.80 o
   5   6  11        6.27        8.56      2.10 o
   6   6  11        8.45        8.67      1.65 o
  -8   7  11       31.55       38.00      4.33 o
  -7   7  11       62.67       65.30      3.67 o
  -6   7  11       88.77       86.08      4.77 o
  -5   7  11       20.06       23.96      2.74 o
  -4   7  11        1.42        0.94      1.51 o
  -3   7  11      395.19      391.75     11.22 o
  -2   7  11       74.40       71.32      3.32 o
  -1   7  11      998.12      967.24     28.22 o
   0   7  11      345.36      358.35      7.55 o
   1   7  11      456.46      447.80      9.70 o
   2   7  11      214.79      212.07      5.65 o
   3   7  11      496.81      504.08     10.75 o
   4   7  11       72.15       76.78      3.99 o
   5   7  11      194.68      189.08      5.63 o
   6   7  11      135.53      132.18      4.50 o
  -8   8  11        0.02        0.35      1.56 o
  -7   8  11       29.36       29.58      3.05 o
  -6   8  11      100.58       91.60      4.47 o
  -5   8  11      197.34      195.75      8.40 o
  -4   8  11      442.18      446.70     13.57 o
  -3   8  11       41.56       38.36      3.02 o
  -2   8  11      291.04      307.86      7.70 o
  -1   8  11      212.69      207.22      6.28 o
   0   8  11     1486.46     1481.07     28.32 o
   1   8  11      108.33       99.71      3.75 o
   2   8  11        3.05        3.39      1.38 o
   3   8  11       17.26       21.08      2.43 o
   4   8  11       29.30       21.60      2.32 o
   5   8  11        1.34        1.20      1.34 o
   6   8  11       26.30       30.46      2.26 o
  -8   9  11        1.40        0.67      2.15 o
  -7   9  11      150.52      142.45      6.85 o
  -6   9  11       69.04       63.54      4.29 o
  -5   9  11       76.81       81.42      4.36 o
  -4   9  11      230.55      240.27      8.53 o
  -3   9  11      230.68      248.72      7.21 o
  -2   9  11       77.74       86.81      3.89 o
  -1   9  11       89.82       88.03      3.86 o
   0   9  11       88.98       88.43      3.52 o
   1   9  11       30.23       31.49      2.42 o
   2   9  11      213.24      234.23      5.43 o
   3   9  11      169.82      158.49      4.60 o
   4   9  11       65.94       66.43      2.98 o
   5   9  11       16.87       12.76      2.07 o
   6   9  11        1.32        2.21      1.50 o
  -7  10  11        9.36        6.67      1.89 o
  -6  10  11       54.89       46.91      3.94 o
  -5  10  11       99.77      103.18      7.20 o
  -4  10  11      150.82      155.35      8.21 o
  -3  10  11      286.06      300.12      7.58 o
  -2  10  11        2.16        2.97      1.51 o
  -1  10  11       30.43       24.65      2.19 o
   0  10  11       62.22       59.33      2.72 o
   1  10  11      325.70      307.61      7.28 o
   2  10  11      257.62      283.29      7.45 o
   3  10  11      520.27      542.10     11.59 o
   4  10  11      169.30      158.98      4.87 o
   5  10  11       28.46       36.04      2.59 o
   6  10  11       59.47       62.35      4.22 o
  -7  11  11       10.11        5.23      2.70 o
  -6  11  11       11.12       11.00      2.32 o
  -5  11  11       34.94       33.45      3.05 o
  -4  11  11      273.55      275.86     11.48 o
  -3  11  11      397.94      400.45     10.65 o
  -2  11  11      180.23      186.93      5.47 o
  -1  11  11        8.28        6.68      1.84 o
   0  11  11       72.20       76.74      3.09 o
   1  11  11      386.62      344.68      7.27 o
   2  11  11      145.05      145.92      4.28 o
   3  11  11      367.42      387.50      8.22 o
   4  11  11       60.40       65.85      3.24 o
   5  11  11       39.87       47.47      2.82 o
  -7  12  11        4.28        1.84      1.76 o
  -6  12  11        0.03        0.48      2.09 o
  -5  12  11      384.13      397.18     13.23 o
  -4  12  11      169.21      181.95      7.04 o
  -3  12  11      297.76      287.29      8.70 o
  -2  12  11      188.43      189.68      5.11 o
  -1  12  11       84.69       69.66      3.17 o
   0  12  11       94.27       85.64      3.23 o
   1  12  11       25.71       22.52      1.97 o
   2  12  11      164.15      160.30      5.31 o
   3  12  11      113.56      119.02      3.92 o
   4  12  11      302.46      301.86      6.85 o
   5  12  11       40.48       43.96      2.55 o
  -7  13  11        1.61        2.10      3.06 o
  -6  13  11       62.55       64.20      4.41 o
  -5  13  11        1.81        2.65      2.00 o
  -4  13  11       41.15       43.57      3.33 o
  -3  13  11      444.63      427.66     14.76 o
  -2  13  11       80.84       85.08      3.58 o
  -1  13  11        2.75        2.98      1.30 o
   0  13  11        0.25        0.47      1.06 o
   1  13  11      284.85      236.46      5.73 o
   2  13  11        1.10        1.77      1.38 o
   3  13  11        0.17        1.23      1.38 o
   4  13  11        2.35        1.50      1.20 o
   5  13  11       27.77       29.80      1.97 o
  -6  14  11       10.37        7.64      2.12 o
  -5  14  11       34.08       33.83      2.74 o
  -4  14  11        0.50        1.16      1.63 o
  -3  14  11       30.56       28.88      2.44 o
  -2  14  11     1233.56     1289.26     28.76 o
  -1  14  11        3.34        6.62      1.62 o
   0  14  11      171.51      140.01      4.90 o
   1  14  11      190.06      167.41      4.58 o
   2  14  11      258.81      223.82      9.34 o
   3  14  11        0.11        0.32      1.22 o
   4  14  11      450.60      482.70     13.82 o
   5  14  11        4.77        1.86      1.59 o
  -6  15  11       21.85       25.99      4.10 o
  -5  15  11       22.96       19.01      2.33 o
  -4  15  11       49.81       48.65      4.49 o
  -3  15  11       19.99       19.83      2.32 o
  -2  15  11        6.86        6.36      1.71 o
  -1  15  11      124.59      133.25      4.81 o
   0  15  11        0.20        0.25      1.00 o
   1  15  11      272.26      245.53      5.83 o
   2  15  11       13.34       12.90      2.31 o
   3  15  11      139.34      156.71      6.40 o
   4  15  11       72.85       85.93      3.61 o
  -6  16  11       12.08        4.26      2.05 o
  -5  16  11       99.73      103.68      5.62 o
  -4  16  11        0.70        1.39      1.51 o
  -3  16  11       42.23       42.51      3.71 o
  -2  16  11      128.35      138.75      4.90 o
  -1  16  11        0.63        0.87      1.40 o
   0  16  11        5.13        3.79      1.73 o
   1  16  11       47.03       46.15      2.84 o
   2  16  11      163.91      178.11      7.64 o
   3  16  11       38.45       37.41      2.62 o
   4  16  11        2.44        1.05      1.08 o
  -5  17  11       48.38       49.74      4.30 o
  -4  17  11       24.48       25.23      3.16 o
  -3  17  11        9.57        8.35      2.02 o
  -2  17  11        9.52        8.02      1.84 o
  -1  17  11        3.56        2.97      1.45 o
   0  17  11       73.38       74.51      3.69 o
   1  17  11        0.81        1.91      1.30 o
   2  17  11      280.81      295.50      8.85 o
   3  17  11        2.50        0.10      0.99 o
  -4  18  11       19.47       25.11      2.66 o
  -3  18  11        2.19        1.74      1.25 o
  -2  18  11      333.04      350.89     13.04 o
  -1  18  11       66.94       65.11      3.27 o
   0  18  11       28.12       27.13      2.64 o
   1  18  11        5.16        2.72      1.20 o
   2  18  11        1.52        1.14      1.46 o
   3  18  11        0.03        0.76      1.41 o
  -4  19  11        1.01        0.77      1.63 o
  -3  19  11       13.87       10.46      1.55 o
  -2  19  11        8.28        5.26      1.50 o
  -1  19  11      115.09      123.00      5.34 o
   0  19  11       22.50       25.57      2.30 o
   1  19  11      100.27      112.36      4.59 o
   2  19  11      106.65      116.96      4.54 o
  -3  20  11       46.22       51.82      5.24 o
  -2  20  11        0.23        0.27      1.38 o
  -1  20  11        6.03        6.57      1.74 o
   0  20  11       71.53       71.49      3.20 o
   1  20  11      214.26      234.59      9.20 o
  -8   0  12       59.23       61.05      5.58 o
  -7   0  12       33.11       33.38      5.97 o
  -6   0  12       36.92       38.35      5.12 o
  -5   0  12      592.35      566.55     39.55 o
  -4   0  12      640.40      623.35     47.15 o
  -3   0  12        9.57        6.68      2.17 o
  -2   0  12      301.09      306.51      9.65 o
  -1   0  12      237.72      246.08      7.55 o
   0   0  12     2303.52     2318.09     61.16 o
   1   0  12      503.76      502.00     13.06 o
   2   0  12        7.73       14.45      3.04 o
   3   0  12      209.11      227.07      7.34 o
   4   0  12       73.18       80.98      5.58 o
   5   0  12       65.88       71.73      5.03 o
   6   0  12      442.17      501.27     14.48 o
  -8   1  12       13.43       13.85      2.28 o
  -7   1  12       45.63       49.16      3.67 o
  -6   1  12       28.52       33.65      3.67 o
  -5   1  12      150.20      147.34      7.17 o
  -4   1  12       28.87       26.25      2.78 o
  -3   1  12       25.59       19.94      1.98 o
  -2   1  12      266.84      270.78      6.44 o
  -1   1  12      142.01      135.33      3.50 o
   0   1  12      450.28      453.16     10.13 o
   1   1  12      435.21      435.16      7.95 o
   2   1  12     1839.50     1853.64     31.53 o
   3   1  12        3.64        3.14      1.57 o
   4   1  12        9.50        7.16      2.12 o
   5   1  12       62.79       72.32      3.51 o
   6   1  12       14.75       13.04      1.80 o
  -8   2  12        1.31        1.71      1.56 o
  -7   2  12      187.33      206.61      8.41 o
  -6   2  12        5.47        5.89      2.30 o
  -5   2  12       48.48       34.78      2.88 o
  -4   2  12      153.63      165.03      5.44 o
  -3   2  12       51.05       46.35      2.86 o
  -2   2  12       78.97       78.26      3.01 o
  -1   2  12      307.00      313.27      6.37 o
   0   2  12      491.01      465.85      9.75 o
   1   2  12       67.98       70.55      2.99 o
   2   2  12        0.58        1.36      1.31 o
   3   2  12        7.29        7.56      1.80 o
   4   2  12        9.24        8.54      2.23 o
   5   2  12       99.35      101.85      4.19 o
   6   2  12        8.85        5.22      1.44 o
  -8   3  12        4.89        3.24      1.79 o
  -7   3  12       63.27       65.56      3.91 o
  -6   3  12       39.90       38.71      3.79 o
  -5   3  12        4.40        5.50      1.76 o
  -4   3  12        0.11        1.43      1.32 o
  -3   3  12       25.61       26.37      2.50 o
  -2   3  12      242.20      230.72      5.65 o
  -1   3  12       44.73       40.12      2.10 o
   0   3  12     1735.44     1778.97     32.95 o
   1   3  12      110.73      114.64      3.64 o
   2   3  12     2769.19     2721.37     47.90 o
   3   3  12        0.24        0.70      1.14 o
   4   3  12       13.04       18.03      2.47 o
   5   3  12       26.69       27.08      2.42 o
   6   3  12        5.99        4.49      1.33 o
  -8   4  12       51.65       59.03      3.06 o
  -7   4  12       58.69       62.06      3.88 o
  -6   4  12        0.36        0.70      1.39 o
  -5   4  12      102.79      107.83      5.34 o
  -4   4  12        9.76        9.08      1.82 o
  -3   4  12        0.50        2.19      1.60 o
  -2   4  12      196.46      180.63      5.20 o
  -1   4  12       12.59       10.95      1.65 o
   0   4  12        2.25        4.66      1.48 o
   1   4  12        7.62        7.93      1.70 o
   2   4  12      612.42      624.85     11.40 o
   3   4  12        8.85        8.10      1.60 o
   4   4  12       72.00       82.82      3.74 o
   5   4  12       14.97       12.85      2.00 o
   6   4  12      100.79      101.49      3.73 o
  -8   5  12       12.59        9.79      2.77 o
  -7   5  12        4.76        3.10      1.74 o
  -6   5  12        0.38        0.15      1.06 o
  -5   5  12       64.94       62.80      3.19 o
  -4   5  12        2.53        1.00      1.18 o
  -3   5  12      653.10      683.28     17.90 o
  -2   5  12      144.31      145.17      4.18 o
  -1   5  12      210.98      205.22      5.31 o
   0   5  12     2382.95     2464.18     48.81 o
   1   5  12       40.09       34.87      2.51 o
   2   5  12     1093.94     1021.37     18.24 o
   3   5  12       74.68       70.72      3.28 o
   4   5  12        5.09        4.48      2.02 o
   5   5  12        6.82        5.49      1.94 o
   6   5  12       45.72       48.87      2.85 o
  -8   6  12        0.77        1.71      2.36 o
  -7   6  12       86.63       86.98      4.53 o
  -6   6  12       12.67        8.33      2.42 o
  -5   6  12       25.38       27.40      2.99 o
  -4   6  12        1.01        1.93      1.55 o
  -3   6  12        9.59       11.62      2.09 o
  -2   6  12      238.38      230.44      5.91 o
  -1   6  12       29.20       32.31      2.54 o
   0   6  12        0.65        0.48      1.07 o
   1   6  12      804.17      801.39     15.74 o
   2   6  12        0.71        2.57      1.46 o
   3   6  12       27.89       24.56      2.76 o
   4   6  12       74.16       71.68      3.78 o
   5   6  12        4.45        4.06      1.72 o
   6   6  12        7.18        5.75      1.50 o
  -8   7  12        0.24       -0.40      1.46 o
  -7   7  12       41.89       40.16      2.94 o
  -6   7  12        4.41        5.40      2.02 o
  -5   7  12       24.68       31.39      3.01 o
  -4   7  12      249.57      243.10      8.04 o
  -3   7  12       25.02       22.05      2.62 o
  -2   7  12      192.76      182.06      5.25 o
  -1   7  12        5.15        5.07      1.85 o
   0   7  12       84.27       82.25      3.08 o
   1   7  12        0.83        2.32      1.52 o
   2   7  12        7.17       10.47      1.77 o
   3   7  12       75.38       64.71      3.22 o
   4   7  12        7.44        8.57      2.18 o
   5   7  12        0.06        0.50      1.20 o
   6   7  12       24.73       21.95      2.78 o
  -7   8  12      131.37      134.13      7.83 o
  -6   8  12        5.99        7.18      2.02 o
  -5   8  12       89.17       91.65      4.15 o
  -4   8  12      108.03      115.42      6.41 o
  -3   8  12       21.33       25.55      2.88 o
  -2   8  12       53.35       55.59      3.29 o
  -1   8  12      103.92      105.01      5.14 o
   0   8  12       24.63       23.44      2.32 o
   1   8  12      461.24      416.88      9.56 o
   2   8  12      171.86      159.41      4.50 o
   3   8  12      199.38      174.12      5.39 o
   4   8  12        3.27        3.49      1.45 o
   5   8  12        6.79        5.74      1.49 o
  -7   9  12        0.39        0.38      1.00 o
  -6   9  12        7.17        4.59      2.49 o
  -5   9  12      133.05      155.25      6.06 o
  -4   9  12      292.28      319.03     10.28 o
  -3   9  12      397.18      417.44     12.68 o
  -2   9  12      144.77      134.33      4.53 o
  -1   9  12      202.48      187.94      6.01 o
   0   9  12      177.39      169.31      4.72 o
   1   9  12      351.09      345.54      8.86 o
   2   9  12      301.39      300.16      7.44 o
   3   9  12        7.47        8.16      1.77 o
   4   9  12      319.00      300.09      7.30 o
   5   9  12       31.03       28.33      2.23 o
  -7  10  12       15.91       13.04      2.10 o
  -6  10  12        0.31        0.55      1.59 o
  -5  10  12      176.86      172.10      7.54 o
  -4  10  12        0.35        1.78      2.02 o
  -3  10  12        0.09        1.51      1.54 o
  -2  10  12       94.96      106.30      4.20 o
  -1  10  12       13.40       15.39      2.36 o
   0  10  12       55.53       58.06      2.88 o
   1  10  12       18.30       18.28      2.30 o
   2  10  12      395.16      394.13      9.56 o
   3  10  12       52.15       51.15      2.64 o
   4  10  12       11.02        8.00      1.51 o
   5  10  12        4.07        2.73      1.22 o
  -7  11  12       24.60       24.71      3.00 o
  -6  11  12       74.09       65.12      4.18 o
  -5  11  12       92.20       89.77      4.71 o
  -4  11  12       13.07       15.16      2.67 o
  -3  11  12       27.88       21.42      2.52 o
  -2  11  12       60.93       66.51      3.41 o
  -1  11  12       31.46       31.68      3.03 o
   0  11  12       28.55       22.64      2.49 o
   1  11  12       18.97       24.97      2.46 o
   2  11  12       27.41       35.42      2.96 o
   3  11  12        2.64        2.82      1.33 o
   4  11  12       41.14       36.20      2.27 o
   5  11  12        0.09        0.71      1.26 o
  -6  12  12      291.38      306.88     12.15 o
  -5  12  12        3.27        3.92      2.28 o
  -4  12  12      775.77      826.76     26.14 o
  -3  12  12      108.46      126.35      4.92 o
  -2  12  12       12.78       11.48      2.06 o
  -1  12  12      117.42      119.87      4.46 o
   0  12  12      150.08      130.47      4.68 o
   1  12  12      116.15      111.90      4.15 o
   2  12  12       49.86       47.82      3.47 o
   3  12  12      252.35      265.26      5.90 o
   4  12  12       17.76       18.56      1.82 o
   5  12  12       18.73       22.89      2.50 o
  -6  13  12        3.77        4.77      2.33 o
  -5  13  12       29.10       32.47      3.16 o
  -4  13  12      290.46      312.39      9.94 o
  -3  13  12        4.67        6.35      1.75 o
  -2  13  12       39.98       34.93      2.87 o
  -1  13  12        0.97        2.82      1.55 o
   0  13  12        0.40        2.26      1.31 o
   1  13  12       11.92       15.67      1.89 o
   2  13  12      417.91      371.01     10.91 o
   3  13  12       18.92       18.99      1.96 o
   4  13  12      141.38      143.80      3.83 o
  -6  14  12        0.92       -0.57      1.93 o
  -5  14  12        0.33        0.46      1.33 o
  -4  14  12       76.43       77.03      5.07 o
  -3  14  12       99.43      102.19      4.40 o
  -2  14  12        5.55        4.33      1.62 o
  -1  14  12       10.36       12.08      2.01 o
   0  14  12      106.78      100.01      3.65 o
   1  14  12      142.66      120.52      3.88 o
   2  14  12      336.65      327.31     12.31 o
   3  14  12       26.78       26.03      2.01 o
   4  14  12      155.09      145.92      7.39 o
  -5  15  12      174.09      203.62      7.64 o
  -4  15  12       93.46       99.28      5.80 o
  -3  15  12      378.11      397.52     10.46 o
  -2  15  12        1.64        1.86      1.28 o
  -1  15  12       20.16       23.00      2.34 o
   0  15  12       95.92       85.85      3.51 o
   1  15  12        0.11        0.56      0.96 o
   2  15  12      106.67      113.35      4.58 o
   3  15  12        6.45        5.84      1.19 o
   4  15  12      243.11      268.77     11.31 o
  -5  16  12       10.50        5.34      2.16 o
  -4  16  12       30.06       35.72      3.66 o
  -3  16  12       17.22       16.52      2.01 o
  -2  16  12       94.96      110.21      4.34 o
  -1  16  12       81.23       76.56      3.30 o
   0  16  12       22.12       25.05      2.41 o
   1  16  12      107.63       97.66      4.01 o
   2  16  12      142.95      123.00      7.78 o
   3  16  12       63.23       62.64      3.51 o
  -4  17  12        7.97        7.82      2.31 o
  -3  17  12       77.10       84.22      5.40 o
  -2  17  12        4.35        2.89      1.48 o
  -1  17  12        0.17        0.76      1.24 o
   0  17  12       99.30      118.49      5.55 o
   1  17  12       30.82       28.06      2.23 o
   2  17  12        4.70        3.01      1.92 o
  -4  18  12        1.75        1.13      1.74 o
  -3  18  12        3.26        3.07      1.35 o
  -2  18  12        2.15        2.40      1.33 o
  -1  18  12       57.48       47.50      3.20 o
   0  18  12       33.55       31.09      2.43 o
   1  18  12      144.71      147.83      8.40 o
   2  18  12       22.88       19.99      2.34 o
  -3  19  12       42.28       38.12      4.05 o
  -2  19  12       69.13       73.42      4.68 o
  -1  19  12       13.72       12.19      1.74 o
   0  19  12      130.04      118.50      7.10 o
   1  19  12       22.29       24.02      5.03 o
  -8   1  13       19.42       17.12      2.29 o
  -7   1  13       48.61       50.01      3.92 o
  -6   1  13        0.18        1.78      1.79 o
  -5   1  13        7.79        8.15      2.50 o
  -4   1  13       25.31       29.75      2.32 o
  -3   1  13        6.66        7.56      1.75 o
  -2   1  13      213.81      210.33      5.25 o
  -1   1  13     1439.88     1478.59     27.48 o
   0   1  13      424.78      384.96      8.50 o
   1   1  13      293.82      307.16      7.33 o
   2   1  13        4.44        2.91      1.24 o
   3   1  13       14.48       12.32      1.79 o
   4   1  13        8.46        9.32      1.99 o
   5   1  13       15.51       17.10      1.98 o
   6   1  13        2.10        1.72      1.27 o
  -8   2  13        3.54        1.71      1.73 o
  -7   2  13       69.13       70.05      4.46 o
  -6   2  13        0.45       -0.28      1.38 o
  -5   2  13        1.27        0.67      1.46 o
  -4   2  13        0.63        0.06      0.90 o
  -3   2  13      247.07      250.98      7.15 o
  -2   2  13      198.70      196.83      4.99 o
  -1   2  13      560.98      539.33     10.97 o
   0   2  13       65.76       66.92      3.17 o
   1   2  13      149.19      146.20      4.56 o
   2   2  13       87.39      101.10      3.40 o
   3   2  13       64.42       64.14      2.91 o
   4   2  13       52.08       56.53      2.95 o
   5   2  13       34.75       33.87      2.50 o
   6   2  13       56.06       54.42      2.67 o
  -8   3  13       14.58       11.34      2.18 o
  -7   3  13      151.79      162.98      6.61 o
  -6   3  13        9.08        7.25      2.21 o
  -5   3  13        2.06        2.62      1.52 o
  -4   3  13      153.06      146.48      4.90 o
  -3   3  13      134.16      137.34      4.78 o
  -2   3  13       80.34       72.57      2.98 o
  -1   3  13     1294.07     1293.32     24.51 o
   0   3  13       23.47       23.77      2.18 o
   1   3  13      156.96      161.02      4.78 o
   2   3  13      157.76      171.44      4.52 o
   3   3  13       59.20       66.58      2.89 o
   4   3  13       94.51       94.62      3.64 o
   5   3  13       53.20       59.70      2.91 o
  -7   4  13        4.44        3.90      1.73 o
  -6   4  13       32.67       26.43      3.17 o
  -5   4  13       20.45       15.84      2.21 o
  -4   4  13      143.90      156.33      5.23 o
  -3   4  13        7.94        7.46      1.69 o
  -2   4  13        4.03        2.33      1.31 o
  -1   4  13        7.36        6.78      1.52 o
   0   4  13      391.61      398.30      8.51 o
   1   4  13     1256.66     1212.13     21.66 o
   2   4  13        5.15        7.36      1.54 o
   3   4  13      403.95      407.05      8.59 o
   4   4  13       37.03       39.86      2.93 o
   5   4  13        3.23        3.67      1.60 o
  -7   5  13        5.48        4.90      1.53 o
  -6   5  13        3.18        4.10      1.90 o
  -5   5  13       19.60       22.12      2.61 o
  -4   5  13      298.17      308.24     10.41 o
  -3   5  13       10.52       15.39      2.20 o
  -2   5  13      471.18      486.23     13.47 o
  -1   5  13        4.41        5.67      1.82 o
   0   5  13      565.91      575.28     13.00 o
   1   5  13        6.89        2.85      1.39 o
   2   5  13      155.10      150.93      4.54 o
   3   5  13      186.92      178.77      6.09 o
   4   5  13       18.68       21.62      2.44 o
   5   5  13       20.21       20.98      2.32 o
  -7   6  13       33.62       34.97      2.97 o
  -6   6  13       11.56       10.69      2.34 o
  -5   6  13       55.73       54.65      3.47 o
  -4   6  13      156.41      166.71      5.95 o
  -3   6  13       99.38      101.62      4.14 o
  -2   6  13        0.29        0.51      1.07 o
  -1   6  13      705.72      677.22     16.31 o
   0   6  13     1310.90     1277.21     25.04 o
   1   6  13       68.85       66.64      3.29 o
   2   6  13      218.16      188.92      5.44 o
   3   6  13      110.46      110.77      4.01 o
   4   6  13        0.01        0.61      1.32 o
   5   6  13        0.73        0.55      1.16 o
  -7   7  13        4.81        3.57      1.61 o
  -6   7  13        0.91        1.97      1.58 o
  -5   7  13        1.31        4.05      1.74 o
  -4   7  13        4.16        2.66      1.88 o
  -3   7  13        8.42        3.47      1.78 o
  -2   7  13       35.54       33.70      2.81 o
  -1   7  13        2.16        2.68      1.73 o
   0   7  13        9.21        9.30      2.22 o
   1   7  13      337.64      317.23      8.19 o
   2   7  13       14.54       15.58      2.08 o
   3   7  13      118.47      114.96      4.17 o
   4   7  13       39.66       39.00      3.12 o
   5   7  13        2.26        2.05      1.35 o
  -7   8  13      149.72      142.99     12.22 o
  -6   8  13        8.22        6.92      2.11 o
  -5   8  13        3.33        2.67      1.80 o
  -4   8  13        0.43        1.71      1.79 o
  -3   8  13       40.95       41.36      3.14 o
  -2   8  13       50.31       55.31      3.57 o
  -1   8  13       20.59       23.51      2.78 o
   0   8  13       35.26       35.19      3.15 o
   1   8  13        2.23        3.53      1.56 o
   2   8  13      452.65      427.04     10.04 o
   3   8  13       21.89       27.16      2.28 o
   4   8  13       21.32       25.34      2.43 o
   5   8  13        8.97        6.66      1.47 o
  -7   9  13      260.93      279.03     33.85 o
  -6   9  13      130.81      158.69      6.64 o
  -5   9  13      169.95      172.12      7.21 o
  -4   9  13      224.98      230.21     13.92 o
  -3   9  13      147.81      158.21      7.69 o
  -2   9  13       12.62        9.08      2.00 o
  -1   9  13      389.56      403.06     10.67 o
   0   9  13      106.11       92.25      4.56 o
   1   9  13        9.44       14.64      2.08 o
   2   9  13      192.25      187.00      5.64 o
   3   9  13       20.36       25.12      2.32 o
   4   9  13       94.89       92.90      3.18 o
   5   9  13        5.85        5.78      1.72 o
  -7  10  13        2.66        1.67      2.68 o
  -6  10  13        0.82        0.65      1.48 o
  -5  10  13      293.77      283.64     15.05 o
  -4  10  13       12.56       17.75      2.70 o
  -3  10  13        3.46        3.67      1.85 o
  -2  10  13        9.24        9.79      2.31 o
  -1  10  13      129.80      148.78      5.65 o
   0  10  13       42.06       39.93      3.08 o
   1  10  13      876.33      893.84     19.28 o
   2  10  13        4.96        9.82      1.89 o
   3  10  13      199.27      214.53      5.39 o
   4  10  13       86.32       92.64      3.80 o
  -6  11  13      136.49      156.96      7.31 o
  -5  11  13       15.35       15.88      2.71 o
  -4  11  13        1.36        1.29      1.73 o
  -3  11  13        6.28        7.95      2.04 o
  -2  11  13       59.14       58.19      3.27 o
  -1  11  13      107.69       95.90      4.56 o
   0  11  13      433.64      427.51     10.63 o
   1  11  13       78.28       68.08      3.31 o
   2  11  13      365.70      368.76      9.30 o
   3  11  13       49.88       47.29      2.50 o
   4  11  13       84.92       95.82      3.89 o
  -6  12  13      107.97      113.07      5.62 o
  -5  12  13       32.32       25.92      2.67 o
  -4  12  13       44.85       37.71      3.08 o
  -3  12  13       77.86       74.86      3.75 o
  -2  12  13       49.98       43.61      2.98 o
  -1  12  13      391.50      378.54     12.41 o
   0  12  13        2.57        3.00      1.54 o
   1  12  13      339.76      332.47      8.86 o
   2  12  13      338.99      352.80      9.13 o
   3  12  13      194.98      199.40      5.38 o
   4  12  13        0.26       -0.06      0.97 o
  -6  13  13        5.19        2.13      2.41 o
  -5  13  13      146.12      163.46      6.64 o
  -4  13  13       33.36       33.80      3.27 o
  -3  13  13        0.24        0.77      1.30 o
  -2  13  13       12.59        9.46      2.03 o
  -1  13  13       14.83       11.57      1.96 o
   0  13  13       13.41       13.68      1.81 o
   1  13  13       13.27       14.38      2.03 o
   2  13  13       26.84       22.72      2.28 o
   3  13  13       50.18       36.79      4.33 o
   4  13  13       87.42       93.32      6.74 o
  -5  14  13       37.37       36.36      3.10 o
  -4  14  13      143.89      156.22      5.96 o
  -3  14  13       36.46       39.74      2.38 o
  -2  14  13       12.62        9.84      2.02 o
  -1  14  13       17.53       16.92      2.46 o
   0  14  13        0.07        0.42      1.00 o
   1  14  13      193.28      194.86      5.57 o
   2  14  13        0.71        0.46      0.87 o
   3  14  13      250.01      267.97      8.43 o
  -5  15  13       19.01       18.03      2.73 o
  -4  15  13        1.27        2.41      1.65 o
  -3  15  13        2.78        1.56      1.03 o
  -2  15  13        0.72        0.78      1.20 o
  -1  15  13        5.88        4.30      1.62 o
   0  15  13       25.36       19.78      2.02 o
   1  15  13       78.36       74.20      2.97 o
   2  15  13        5.34        2.63      1.26 o
   3  15  13       73.36       76.06      4.21 o
  -4  16  13       25.81       22.07      2.84 o
  -3  16  13       33.58       38.82      3.66 o
  -2  16  13      181.29      162.35      6.63 o
  -1  16  13       36.75       39.12      2.65 o
   0  16  13       29.98       16.35      1.87 o
   1  16  13       65.57       50.46      5.38 o
   2  16  13        5.08        5.78      1.86 o
  -3  17  13       85.06       82.99      5.24 o
  -2  17  13      168.72      174.34      5.90 o
  -1  17  13       11.43        8.67      1.23 o
   0  17  13        0.90        1.59      1.00 o
   1  17  13        9.41        7.73      2.54 o
  -2  18  13       24.62       29.92      2.74 o
  -1  18  13        1.17        0.37      1.16 o
   0  18  13        0.99        1.02      2.12 o
  -7   0  14       15.95       19.18      3.50 o
  -6   0  14       16.54       12.54      3.51 o
  -5   0  14       64.80       73.85      5.96 o
  -4   0  14      192.13      205.00      8.83 o
  -3   0  14       66.96       58.50      4.65 o
  -2   0  14      173.58      170.89      6.91 o
  -1   0  14        1.39        2.15      2.74 o
   0   0  14     1407.19     1371.90     36.52 o
   1   0  14      592.83      573.61     16.69 o
   2   0  14        7.07        7.28      2.31 o
   3   0  14      136.31      139.00      6.56 o
   4   0  14      367.78      389.16     14.68 o
   5   0  14       44.78       48.35      3.51 o
  -7   1  14       21.60       24.84      2.64 o
  -6   1  14        8.27        8.99      2.40 o
  -5   1  14        8.28        7.32      2.08 o
  -4   1  14       23.83       22.40      2.32 o
  -3   1  14      250.86      265.49     10.01 o
  -2   1  14      132.88      131.94      4.01 o
  -1   1  14      140.72      151.54      4.84 o
   0   1  14     1631.47     1583.73     29.51 o
   1   1  14       34.52       39.22      2.76 o
   2   1  14       46.10       45.81      2.28 o
   3   1  14      422.02      439.38      9.24 o
   4   1  14       11.55       12.62      2.18 o
   5   1  14        8.72        7.17      1.51 o
  -7   2  14       62.66       62.20      3.88 o
  -6   2  14        2.95        3.50      2.00 o
  -5   2  14        2.35        2.24      1.79 o
  -4   2  14      167.63      171.25      9.05 o
  -3   2  14        3.02        3.13      1.52 o
  -2   2  14       32.97       29.80      2.12 o
  -1   2  14       27.53       24.50      2.40 o
   0   2  14        7.21       11.37      1.98 o
   1   2  14      133.24      135.45      4.75 o
   2   2  14        0.72        2.14      1.28 o
   3   2  14       17.20       20.03      2.10 o
   4   2  14       14.12       15.80      1.85 o
   5   2  14        0.21        0.45      1.10 o
  -7   3  14       90.57      101.74      4.47 o
  -6   3  14        3.56        4.21      2.03 o
  -5   3  14        8.05        7.66      1.82 o
  -4   3  14       23.92       24.35      2.29 o
  -3   3  14       28.52       29.15      2.44 o
  -2   3  14       64.51       72.34      3.31 o
  -1   3  14       27.91       25.11      2.67 o
   0   3  14      457.02      451.95     10.03 o
   1   3  14       35.86       29.18      2.41 o
   2   3  14       22.00       25.01      1.98 o
   3   3  14        9.21       10.44      1.70 o
   4   3  14        9.60        8.45      1.65 o
   5   3  14        1.06        0.65      1.16 o
  -7   4  14       77.49       86.52      5.53 o
  -6   4  14       81.75       92.32      4.97 o
  -5   4  14       15.86       18.54      2.08 o
  -4   4  14      238.47      261.68      8.70 o
  -3   4  14        1.64        3.78      1.54 o
  -2   4  14      235.32      234.33      7.56 o
  -1   4  14      834.33      781.73     22.27 o
   0   4  14      171.05      169.68      5.35 o
   1   4  14       19.77       19.50      2.38 o
   2   4  14       11.00       14.46      1.90 o
   3   4  14      129.10      127.60      4.22 o
   4   4  14        0.45        0.53      1.10 o
   5   4  14       16.22       16.74      2.12 o
  -7   5  14       55.48       63.58      4.14 o
  -6   5  14       87.47       78.24      4.96 o
  -5   5  14        5.02        3.94      1.90 o
  -4   5  14       21.48       20.20      2.52 o
  -3   5  14       32.91       33.37      2.82 o
  -2   5  14      150.20      147.15      5.38 o
  -1   5  14       99.94       86.82      4.86 o
   0   5  14      121.01      110.94      4.06 o
   1   5  14        0.33        0.86      1.21 o
   2   5  14       13.68       14.56      2.16 o
   3   5  14        9.32       11.67      2.17 o
   4   5  14       67.19       65.99      3.43 o
   5   5  14       17.21       18.85      1.88 o
  -7   6  14       14.99       16.34      3.02 o
  -6   6  14       12.45       11.79      2.14 o
  -5   6  14       11.55       13.00      2.32 o
  -4   6  14        0.65        1.20      1.27 o
  -3   6  14       12.39       13.48      2.13 o
  -2   6  14       62.52       63.46      3.63 o
  -1   6  14      656.23      614.19     14.65 o
   0   6  14      550.56      537.67     12.44 o
   1   6  14       82.51       75.34      3.26 o
   2   6  14        2.68        3.61      1.47 o
   3   6  14        8.52        8.59      1.84 o
   4   6  14       17.37       18.82      2.38 o
   5   6  14        5.91        4.84      1.54 o
  -7   7  14        5.45        4.71      2.29 o
  -6   7  14        1.59        0.56      1.31 o
  -5   7  14      122.24      136.43      5.44 o
  -4   7  14       28.11       30.70      2.50 o
  -3   7  14       91.81       97.73      4.46 o
  -2   7  14      294.54      310.70     10.47 o
  -1   7  14       16.07       18.15      2.78 o
   0   7  14     1174.10     1109.28     24.82 o
   1   7  14      116.77      111.65      3.89 o
   2   7  14       41.34       40.17      2.57 o
   3   7  14      111.57      124.69      4.21 o
   4   7  14       72.49       72.91      3.29 o
  -6   8  14        4.94        3.98      1.50 o
  -5   8  14      158.99      169.16      6.49 o
  -4   8  14      167.18      166.46      6.38 o
  -3   8  14       14.44       11.74      2.32 o
  -2   8  14        1.76        1.94      1.54 o
  -1   8  14        2.08        4.66      1.88 o
   0   8  14       88.11       84.37      5.06 o
   1   8  14        1.26        1.36      1.39 o
   2   8  14        1.04       -0.05      1.35 o
   3   8  14       48.15       52.00      2.59 o
   4   8  14       20.59       24.53      2.06 o
  -6   9  14       46.87       47.91      3.52 o
  -5   9  14      148.25      166.44      7.42 o
  -4   9  14      145.91      164.38      7.09 o
  -3   9  14       51.87       54.79      4.04 o
  -2   9  14      204.00      207.70      6.28 o
  -1   9  14        0.14        1.88      1.58 o
   0   9  14      140.23      134.86      6.58 o
   1   9  14       90.79       91.82      4.17 o
   2   9  14      220.89      202.04      5.84 o
   3   9  14        2.38        3.84      1.53 o
   4   9  14       17.80       14.23      1.68 o
  -6  10  14       28.23       23.46      2.59 o
  -5  10  14        8.90        4.96      2.16 o
  -4  10  14        4.77        7.36      2.28 o
  -3  10  14        4.30        6.22      2.10 o
  -2  10  14       57.58       59.21      3.31 o
  -1  10  14        0.82        0.92      1.54 o
   0  10  14        0.33        1.00      1.63 o
   1  10  14       49.51       44.56      2.67 o
   2  10  14        2.33        4.69      1.85 o
   3  10  14        0.49        0.96      1.08 o
   4  10  14       19.66       23.95      2.37 o
  -6  11  14        7.44        5.99      2.09 o
  -5  11  14        8.67        6.20      2.15 o
  -4  11  14        2.56        2.34      1.89 o
  -3  11  14       10.39       10.28      2.18 o
  -2  11  14        5.97        4.04      1.92 o
  -1  11  14       27.72       22.62      2.38 o
   0  11  14      498.81      525.31     13.32 o
   1  11  14        2.11        1.56      1.22 o
   2  11  14      276.13      275.04     10.22 o
   3  11  14      217.21      197.56      9.54 o
  -5  12  14       44.85       52.31      4.23 o
  -4  12  14        3.29        3.12      1.53 o
  -3  12  14        2.81        2.29      1.61 o
  -2  12  14       84.86       79.09      4.74 o
  -1  12  14       23.80       31.19      2.66 o
   0  12  14        0.02        1.24      1.50 o
   1  12  14       88.13       97.82      3.92 o
   2  12  14       23.49       22.19      2.29 o
   3  12  14       24.06       25.57      3.19 o
  -5  13  14        1.01        0.88      1.75 o
  -4  13  14       36.30       37.31      3.24 o
  -3  13  14       25.95       24.61      2.50 o
  -2  13  14       10.35       11.57      2.04 o
  -1  13  14        0.77        1.54      1.39 o
   0  13  14      314.44      309.81      9.79 o
   1  13  14       53.27       60.19      2.75 o
   2  13  14      121.46      131.97      4.93 o
   3  13  14        8.41        4.12      1.53 o
  -4  14  14      144.40      173.80      8.73 o
  -3  14  14       44.28       42.20      3.48 o
  -2  14  14        5.51        2.12      1.59 o
  -1  14  14      107.35      111.34      6.65 o
   0  14  14       31.77       25.56      1.98 o
   1  14  14       57.05       52.05      2.50 o
   2  14  14      134.13      127.62      4.75 o
  -4  15  14        8.79        8.96      3.10 o
  -3  15  14        2.50        3.14      2.33 o
  -2  15  14       18.33       20.03      2.18 o
  -1  15  14        4.03        3.52      1.72 o
   0  15  14       15.63       12.36      1.45 o
   1  15  14       46.90       49.08      4.29 o
   2  15  14       27.31       32.57      3.77 o
  -3  16  14      129.32      145.96      7.06 o
  -2  16  14       50.90       53.14      2.96 o
  -1  16  14       52.55       51.77      2.97 o
   0  16  14       35.42       33.15      3.24 o
   1  16  14        8.80        9.30      3.99 o
  -1  17  14        0.44        0.22      1.46 o
  -7   1  15        0.70        1.36      1.54 o
  -6   1  15       16.60       15.91      2.35 o
  -5   1  15       53.33       61.57      3.24 o
  -4   1  15        4.44        4.86      1.57 o
  -3   1  15      281.82      306.44     11.01 o
  -2   1  15       42.28       43.79      3.14 o
  -1   1  15       77.81       76.14      4.31 o
   0   1  15       22.14       25.94      2.24 o
   1   1  15        0.36        1.74      1.31 o
   2   1  15       53.04       53.31      2.80 o
   3   1  15        0.22        0.91      1.12 o
   4   1  15       74.92       76.09      3.36 o
  -7   2  15      107.11      131.01      6.08 o
  -6   2  15        7.55        7.26      2.14 o
  -5   2  15       14.15       14.43      2.30 o
  -4   2  15       21.14       22.71      2.04 o
  -3   2  15      204.88      222.70      6.56 o
  -2   2  15       11.92       14.51      2.05 o
  -1   2  15      463.55      434.84     11.12 o
   0   2  15      350.82      312.52      9.07 o
   1   2  15      175.65      174.93      8.22 o
   2   2  15      193.51      200.31      5.68 o
   3   2  15      347.69      359.23      8.16 o
   4   2  15        4.70        1.60      1.04 o
  -6   3  15        3.20        1.79      1.36 o
  -5   3  15       14.05       11.63      1.90 o
  -4   3  15       84.93       87.68      3.57 o
  -3   3  15       57.15       61.52      3.23 o
  -2   3  15       74.36       68.24      3.87 o
  -1   3  15      396.97      374.15     15.02 o
   0   3  15       15.91       15.04      1.85 o
   1   3  15      300.78      291.29      7.27 o
   2   3  15        3.75        2.45      1.12 o
   3   3  15        4.22        3.49      1.10 o
   4   3  15        8.21        8.37      1.65 o
  -6   4  15        3.11        3.39      2.16 o
  -5   4  15        4.39        5.75      1.94 o
  -4   4  15      230.41      240.37      7.26 o
  -3   4  15       58.10       65.97      3.43 o
  -2   4  15      201.96      207.20      6.71 o
  -1   4  15      210.62      234.25      7.59 o
   0   4  15        8.11        8.91      1.85 o
   1   4  15       20.41       20.19      2.40 o
   2   4  15       79.74       79.72      3.14 o
   3   4  15       60.16       63.40      3.01 o
   4   4  15       20.58       18.43      2.21 o
  -6   5  15       11.31        9.40      2.39 o
  -5   5  15        8.16        6.11      1.92 o
  -4   5  15       12.68       13.87      2.00 o
  -3   5  15      185.71      192.72      6.63 o
  -2   5  15       11.73       12.62      2.25 o
  -1   5  15       22.71       21.32      2.52 o
   0   5  15      491.66      522.83     12.62 o
   1   5  15       31.97       30.63      2.36 o
   2   5  15      190.88      210.07      5.67 o
   3   5  15       76.07       80.20      3.57 o
   4   5  15       38.12       37.69      2.25 o
  -6   6  15        0.40        0.37      1.31 o
  -5   6  15       90.74      100.39      5.06 o
  -4   6  15       66.26       57.11      3.06 o
  -3   6  15       42.43       47.79      3.16 o
  -2   6  15      160.81      165.91      6.00 o
  -1   6  15        0.04       -0.71      1.53 o
   0   6  15       82.62       83.54      5.01 o
   1   6  15       39.61       41.00      2.93 o
   2   6  15        0.35        0.98      1.17 o
   3   6  15      273.85      306.23      7.89 o
   4   6  15       11.20       12.47      2.07 o
  -6   7  15       80.56       86.95      5.04 o
  -5   7  15       66.87       72.55      4.18 o
  -4   7  15       62.67       66.03      3.46 o
  -3   7  15      216.22      229.52      7.74 o
  -2   7  15        9.70        9.42      2.27 o
  -1   7  15       52.54       58.79      3.79 o
   0   7  15      278.14      270.71      8.69 o
   1   7  15        0.49        0.58      1.15 o
   2   7  15       76.52       80.03      3.34 o
   3   7  15       13.70       13.17      1.92 o
   4   7  15       13.02        6.49      1.58 o
  -6   8  15        8.27        6.38      2.24 o
  -5   8  15       18.50       16.34      2.29 o
  -4   8  15        0.13        0.40      1.28 o
  -3   8  15       75.23       78.59      4.13 o
  -2   8  15        4.72        4.45      2.37 o
  -1   8  15        0.62        2.24      1.73 o
   0   8  15        0.67        0.95      1.68 o
   1   8  15        3.58        5.72      1.89 o
   2   8  15       22.89       23.26      2.31 o
   3   8  15       36.74       38.55      2.33 o
  -5   9  15        0.03        0.18      1.15 o
  -4   9  15        7.16        4.86      2.21 o
  -3   9  15       23.99       24.63      2.68 o
  -2   9  15       39.37       48.24      3.58 o
  -1   9  15       22.17       22.48      2.95 o
   0   9  15        2.40        0.21      1.38 o
   1   9  15        1.71        2.27      1.49 o
   2   9  15      155.25      156.05      6.73 o
   3   9  15        1.36        1.08      1.02 o
  -5  10  15       36.53       40.62      3.06 o
  -4  10  15        0.61        0.50      1.46 o
  -3  10  15      177.98      210.86      7.48 o
  -2  10  15       26.86       26.24      2.65 o
  -1  10  15      399.90      426.27     16.27 o
   0  10  15       13.72       24.77      2.94 o
   1  10  15      135.04      142.68      5.20 o
   2  10  15      534.59      559.85     19.40 o
   3  10  15       21.94       18.33      1.80 o
  -5  11  15       12.10        9.19      2.28 o
  -4  11  15        0.42       -0.18      1.12 o
  -3  11  15        2.95        1.63      1.62 o
  -2  11  15       10.68       13.17      2.21 o
  -1  11  15      281.21      273.30      7.26 o
   0  11  15      138.19      144.01      6.42 o
   1  11  15      210.56      194.24      6.07 o
   2  11  15       33.58       31.72      2.39 o
  -4  12  15      117.69      124.58      6.01 o
  -3  12  15      239.35      251.25      7.10 o
  -2  12  15        0.19        0.45      1.10 o
  -1  12  15       23.67       22.44      2.54 o
   0  12  15      130.07      134.41      5.94 o
   1  12  15       59.07       50.61      2.63 o
   2  12  15        4.89        3.98      1.41 o
  -4  13  15       49.54       57.23      3.73 o
  -3  13  15       19.29       18.57      3.05 o
  -2  13  15       30.60       27.49      2.48 o
  -1  13  15        0.15        0.59      1.08 o
   0  13  15       26.22       22.46      3.62 o
   1  13  15        0.09        0.47      1.10 o
   2  13  15        2.51        1.15      1.65 o
  -3  14  15        3.53        1.79      2.08 o
  -2  14  15        0.17        0.18      0.89 o
  -1  14  15      156.86      164.91      9.63 o
   0  14  15       24.02       26.26      2.87 o
   1  14  15      172.30      187.05     14.30 o
  -2  15  15        2.60        1.32      1.67 o
  -1  15  15       20.51       25.49      2.57 o
   0  15  15        5.12        5.57      2.08 o
  -6   0  16        4.21        2.87      2.13 o
  -5   0  16      129.57      154.13     10.39 o
  -4   0  16       15.72       13.92      2.69 o
  -3   0  16       56.79       52.17      5.77 o
  -2   0  16      184.85      166.79     14.77 o
  -1   0  16        3.62        6.56      2.69 o
   0   0  16      533.01      466.45     13.56 o
   1   0  16      137.69      136.32      6.85 o
   2   0  16        2.99        2.43      2.49 o
   3   0  16       55.44       43.08      6.91 o
  -6   1  16        0.86        0.88      1.09 o
  -5   1  16        2.43        2.91      1.47 o
  -4   1  16        0.49        0.90      1.29 o
  -3   1  16       58.75       55.78      3.02 o
  -2   1  16      226.10      219.46      6.87 o
  -1   1  16        1.09        1.12      1.42 o
   0   1  16       93.56       87.23      3.28 o
   1   1  16       21.80       22.51      2.06 o
   2   1  16      113.61      109.19      5.26 o
   3   1  16        5.63        2.39      1.19 o
  -6   2  16        2.65        1.34      1.73 o
  -5   2  16       15.25       16.58      2.16 o
  -4   2  16        6.37        4.23      1.34 o
  -3   2  16      130.93      124.06      4.53 o
  -2   2  16      141.63      142.78      6.29 o
  -1   2  16       82.89       79.70      3.67 o
   0   2  16       19.51       13.31      1.83 o
   1   2  16       50.57       51.20      2.62 o
   2   2  16      190.47      184.48      8.00 o
   3   2  16       65.65       65.48      4.04 o
  -6   3  16       25.79       36.24      3.46 o
  -5   3  16        0.11       -0.31      0.90 o
  -4   3  16       36.33       31.94      2.18 o
  -3   3  16       42.44       35.35      2.37 o
  -2   3  16      162.20      167.10      6.43 o
  -1   3  16       82.13       81.34      4.18 o
   0   3  16       69.39       74.16      3.21 o
   1   3  16       26.49       31.16      2.60 o
   2   3  16      133.77      130.40      5.28 o
   3   3  16      110.16      112.01      5.09 o
  -6   4  16        0.59        0.10      1.15 o
  -5   4  16       47.57       59.20      3.45 o
  -4   4  16       89.13       93.01      3.82 o
  -3   4  16      229.18      252.32      7.53 o
  -2   4  16        2.74        2.93      1.83 o
  -1   4  16      167.48      176.34      6.35 o
   0   4  16      160.78      148.25      5.04 o
   1   4  16      148.30      175.77      5.44 o
   2   4  16      131.15      133.30      6.27 o
   3   4  16        5.01        3.32      1.37 o
  -5   5  16       58.12       56.59      5.42 o
  -4   5  16      207.66      216.49      8.09 o
  -3   5  16        0.88        0.87      1.33 o
  -2   5  16      115.26      103.44      4.57 o
  -1   5  16       86.19       77.15      3.66 o
   0   5  16       11.92       11.91      2.00 o
   1   5  16      104.33      103.62      3.82 o
   2   5  16       13.80       11.05      1.79 o
   3   5  16      101.58      105.37      5.53 o
  -5   6  16      178.49      200.99     12.00 o
  -4   6  16        3.78        3.48      1.49 o
  -3   6  16      110.56      105.89      5.65 o
  -2   6  16       39.99       39.88      3.13 o
  -1   6  16       32.08       25.91      2.89 o
   0   6  16       64.86       60.77      3.75 o
   1   6  16       11.15        8.79      1.79 o
   2   6  16       30.33       34.63      2.89 o
   3   6  16      191.51      182.48      8.84 o
  -5   7  16        6.01        4.38      1.62 o
  -4   7  16       81.24       86.75      4.01 o
  -3   7  16       24.30       22.99      2.77 o
  -2   7  16      166.46      149.66      5.56 o
  -1   7  16        1.31        2.15      1.73 o
   0   7  16        0.34        0.20      1.32 o
   1   7  16       10.27        9.15      1.60 o
   2   7  16        0.64        0.56      0.92 o
   3   7  16        6.59        4.67      1.85 o
  -5   8  16        0.30        0.18      1.18 o
  -4   8  16        3.89        4.37      1.61 o
  -3   8  16       36.78       31.27      2.81 o
  -2   8  16       17.82       19.84      2.59 o
  -1   8  16      175.54      164.65      5.94 o
   0   8  16      147.73      136.93      5.53 o
   1   8  16       16.40       19.30      2.20 o
   2   8  16       54.57       62.79      3.83 o
  -5   9  16       53.56       50.95      3.33 o
  -4   9  16       25.78       26.78      2.25 o
  -3   9  16        7.73       11.76      2.14 o
  -2   9  16       33.09       26.68      4.39 o
  -1   9  16        9.80       13.11      2.95 o
   0   9  16        3.34        1.59      1.59 o
   1   9  16        6.33        5.04      1.44 o
   2   9  16      141.84      145.65      4.95 o
  -4  10  16        0.82        1.23      1.51 o
  -3  10  16       18.50       16.36      2.43 o
  -2  10  16       73.84       76.72      4.19 o
  -1  10  16        8.46        9.81      2.00 o
   0  10  16      140.11      123.64      5.13 o
   1  10  16        7.41        6.18      1.69 o
   2  10  16        0.18        0.75      1.25 o
  -4  11  16       41.63       41.06      3.34 o
  -3  11  16       16.56       13.89      1.93 o
  -2  11  16        3.21        2.44      1.47 o
  -1  11  16        0.21        0.61      1.19 o
   0  11  16      111.17      117.98      4.55 o
   1  11  16      200.40      185.05     10.50 o
  -3  12  16        0.11        0.01      1.26 o
  -2  12  16      128.92      141.32      8.91 o
  -1  12  16        3.61        2.42      1.47 o
   0  12  16      117.67      117.31      6.05 o
   1  12  16       14.62        7.78      2.21 o
  -2  13  16       84.39       90.54      4.32 o
  -1  13  16      117.46      153.73      6.83 o
   0  13  16        8.51        4.09      1.89 o
  -5   1  17        0.01       -0.18      1.13 o
  -4   1  17        0.05        0.38      0.95 o
  -3   1  17       22.19       20.51      1.91 o
  -2   1  17       17.14       12.81      2.17 o
  -1   1  17      108.41       87.41      3.85 o
   0   1  17        2.75        4.87      1.34 o
   1   1  17       44.70       40.52      2.46 o
   2   1  17        4.98        2.10      1.02 o
  -5   2  17        9.35       11.56      2.29 o
  -4   2  17       24.97       29.40      2.17 o
  -3   2  17       48.40       47.27      3.11 o
  -2   2  17       52.45       51.83      3.37 o
  -1   2  17       26.12       31.81      2.61 o
   0   2  17      235.89      222.69      5.96 o
   1   2  17       49.24       48.69      2.46 o
   2   2  17      113.43      112.78      3.90 o
  -5   3  17       38.84       40.39      3.75 o
  -4   3  17        7.55        4.78      1.29 o
  -3   3  17      171.85      187.90      6.96 o
  -2   3  17       11.67        8.09      2.38 o
  -1   3  17       67.53       52.24      2.97 o
   0   3  17       31.35       27.79      2.41 o
   1   3  17       45.18       45.32      2.42 o
   2   3  17       17.82       16.44      2.03 o
  -5   4  17        0.28        1.12      1.56 o
  -4   4  17        1.19        0.48      0.89 o
  -3   4  17       18.13       18.84      2.53 o
  -2   4  17       21.30        9.86      2.65 o
  -1   4  17        0.05        0.35      1.30 o
   0   4  17       24.18       24.13      2.13 o
   1   4  17        4.16        1.20      1.02 o
   2   4  17        0.89        1.55      1.32 o
  -4   5  17      210.35      212.59      9.12 o
  -3   5  17       17.05       18.02      2.31 o
  -2   5  17       83.03       86.23      4.88 o
  -1   5  17        0.32       -0.21      1.33 o
   0   5  17       45.10       53.77      3.30 o
   1   5  17      235.16      247.23      5.90 o
   2   5  17       29.14       33.94      2.29 o
  -4   6  17       11.28        6.78      1.95 o
  -3   6  17        4.00        4.04      2.19 o
  -2   6  17       22.82       18.72      3.53 o
  -1   6  17        0.88        1.04      1.67 o
   0   6  17      220.76      248.14      7.55 o
   1   6  17       46.11       42.94      2.45 o
   2   6  17      107.23      115.80      4.44 o
  -4   7  17        9.54        7.41      2.50 o
  -3   7  17       90.30       96.21      3.90 o
  -2   7  17      259.45      289.46     11.07 o
  -1   7  17       71.68       66.70      3.67 o
   0   7  17       46.49       42.84      3.44 o
   1   7  17       70.65       77.53      3.96 o
  -4   8  17        8.55       12.55      2.53 o
  -3   8  17        1.36        0.65      1.24 o
  -2   8  17        3.37        4.11      2.30 o
  -1   8  17       54.93       54.79      3.75 o
   0   8  17      201.31      209.79      6.77 o
   1   8  17        0.65        0.01      1.13 o
  -3   9  17       56.05       63.45      3.37 o
  -2   9  17       12.29       12.57      2.71 o
  -1   9  17       67.08       73.78      4.99 o
   0   9  17        6.06        5.08      1.89 o
  -2  10  17       35.13       37.00      2.83 o
  -1  10  17        2.48        1.49      1.77 o
   0  10  17       40.72       46.26      2.70 o
  -4   0  18        7.37        4.65      4.04 o
  -3   0  18        3.93        2.62      2.10 o
  -2   0  18       59.41       66.92      5.02 o
  -1   0  18        2.53        1.53      1.50 o
   0   0  18       63.66       57.49      4.97 o
   1   0  18       18.16       24.20      2.83 o
  -4   1  18        6.98        5.31      2.76 o
  -3   1  18       14.26        6.18      2.00 o
  -2   1  18       13.82       11.59      1.45 o
  -1   1  18      270.59      257.57      8.70 o
   0   1  18        1.69        0.88      1.21 o
   1   1  18        0.37        0.08      0.75 o
  -4   2  18      100.43      106.66      8.69 o
  -3   2  18       15.70       14.02      2.27 o
  -2   2  18        0.07        0.53      1.17 o
  -1   2  18        0.17        0.97      1.28 o
   0   2  18      276.03      276.18     13.29 o
   1   2  18       11.24       12.50      1.88 o
  -3   3  18       54.95       62.22      3.55 o
  -2   3  18       20.27       20.10      2.25 o
  -1   3  18      385.38      387.73     12.13 o
   0   3  18        8.94        6.05      1.93 o
   1   3  18      162.57      179.32     18.58 o
  -3   4  18       32.31       42.80      3.61 o
  -2   4  18        3.62        6.01      1.92 o
  -1   4  18       31.67       35.33      3.95 o
   0   4  18       79.98       94.22      4.58 o
  -3   5  18       13.45       10.75      2.27 o
  -2   5  18        3.43        3.32      1.84 o
  -1   5  18      166.98      172.49      7.39 o
   0   5  18        7.97        7.21      2.16 o
  -2   6  18        3.68        3.45      1.98 o
  -1   6  18        0.23        0.44      1.32 o
   0   6  18        0.49        0.54      1.23 o
 
